# Supplementary material for: Constructing a database of alien plants in the Himalaya to test patterns structuring diversity
Source: Ecol Evol. 2024 Feb 9;14(2):e10884. doi: 10.1002/ece3.10884 (PMC10857928; doi:10.1002/ece3.10884)
Supplement: Supplementary file 3 — Appendix S3. [file ECE3-14-e10884-s001.xlsx]

## Sheet: HimAliens
Synonym3	Synonym2	Synonym1	Species	Authority	Family	Genus	Life form	Habit	Affinity	Africa	Australia	Europe	North America	South America	Arunachal Pradesh	Bhutan	Nepal	Uttarakhand	Himachal Pradesh	Jammu and Kashmir	Lower Limit	Upper Limit	Range	URL	Common.name
			Alpinia_malaccensis	(Burm.f.) Roscoe	Zingiberaceae	Alpinia	Herb	Naturalised	Tropical						1	1					50	1500	1450	http://e-monocot.org/taxon/urn:kew.org:wcs:taxon:218892
		Agrostis tenuis	Agrostis_idahoensis	Nash	Poaceae	Agrostis	Herb	Naturalised	Cosmopolitan				1						1	1	50	400	350	http://eol.org/pages/1114178/overview
		Aeschynomene aspera	Aeschynomene_virginica	(L.) Britton & al.	Fabaceae	Aeschynomene	Herb	Unknown	Tropical				1			1	1				200	1300	1100	http://eol.org/pages/416861/overview
		Spilanthes oleracea	Acmella_oleracea	(L.) R.K.Jansen.	Asteraceae	Acmella	Herb	Cultivated	Not found	1					1		1	1	1		50	1500	1450	http://eol.org/pages/483969/details
		Amphilophium mutisii	Amphilophium_paniculatum	(L.) Kunth	Bignoniaceae	Amphilophium	Shrub	Unknown	Not found				1	1				1					0	http://eol.org/pages/578227/overview
			Althaea_officinalis	L.	Malvaceae	Althaea	Herb	Naturalised	Temperate	1		1							1	1			0	http://eol.org/pages/584767/overview
			Anagallis_minima	E.H.L.Krause	Primulaceae	Anagallis	Herb	Naturalised	Temperate	1		1						1			50	400	350	http://eol.org/pages/596846/overview
			Amphicarpaea_bracteata	(Benth.) H.Ohashi	Fabaceae	Amphicarpaea	Herbaceous climber	Naturalised	Tropical				1				1		1		1500	2000	500	http://eol.org/pages/638811/overview
			Aeschynomene_rosei	C.V.Morton	Fabaceae	Aeschynomene	Shrub	Unknown	Tropical					1			1				1900	3200	1300	http://powo.science.kew.org/taxon/urn:lsid:ipni.org:names:296305-2
			Agave_cantala	(Haw.) Roxb. ex Salm-Dyck	Asparagaceae	Agave	Herb	Naturalised	Tropical								1	1	1		50	2000	1950	http://tropical.theferns.info/viewtropical.php?id=Agave+cantala
			Cuminum_cyminum	L.	Apiaceae	Cuminum	Herb	Cultivated	Not found							1		1			200	1000	800	http://www.catalogueoflife.org/col/details/species/id/145938169f543997361701fb16a4acd6
			Adenocaulon_bicolor	Hook.	Asteraceae	Adenocaulon	Herb	Naturalised	Temperate				1					1	1		2000	3000	1000	http://www.efloras.org/florataxon.aspx?flora_id=1&taxon_id=220000203
			Alternanthera_brasiliana	(L.) Kuntze	Amaranthaceae	Alternanthera	Herb	Cultivated	Tropical				1	1		1					50	500	450	http://www.efloras.org/florataxon.aspx?flora_id=1&taxon_id=242415693
		Agrimonia eupatoria	Agrimonia_parviflora	Sol.	Rosaceae	Agrimonia	Herb	Unknown	Temperate				1			1		1	1	1	1000	3000	2000	http://www.efloras.org/florataxon.aspx?flora_id=1&taxon_id=242416027
			Ammi_majus	L.	Apiaceae	Ammi	Herb	Cultivated	Temperate	1		1						1			50	400	350	http://www.efloras.org/florataxon.aspx?flora_id=2&taxon_id=200015347
		Randia cochinchinensis	Aidia_cochinchinensis	Lour.	Rubiaceae	Aidia	Tree	Unknown	Tropical						1						1000	1200	200	http://www.efloras.org/florataxon.aspx?flora_id=2&taxon_id=220000358
			Allium_caesium	Schrenk	Amaryllidaceae	Allium	Herb	Cultivated	Temperate										1		2400	3300	900	http://www.efloras.org/florataxon.aspx?flora_id=2&taxon_id=240001013
		Althaea rosea	Alcea_rosea	L.	Malvaceae	Alcea	Herb	Cultivated	Temperate	1						1	1	1	1	1	50	2740	2690	http://www.efloras.org/florataxon.aspx?flora_id=2&taxon_id=242302049
			Achimenes_longiflora	DC.	Gesneriaceae	Achimenes	Herb	Cultivated	Not found				1	1		1					50	2000	1950	http://www.flowersofindia.net/catalog/slides/Cupid%27s%20Bower.html
			Alisma_lanceolatum	With.	Alismataceae	Alisma	Herb	Naturalised	Temperate	1		1						1		1			0	http://www.iucnredlist.org/details/163974/0
			Aconitum_napellus	L.	Ranunculaceae	Aconitum	Herb	Naturalised	Temperate			1				1		1			4115	4115	0	http://www.iucnredlist.org/details/165155/0
			Agrostis_canina	L.	Poaceae	Agrostis	Herb	Cultivated	Cosmopolitan			1							1	1	1700	3100	1400	https://npgsweb.ars-grin.gov/gringlobal/taxon/taxonomydetail?id=2015
		Allium porrum	Allium_ampeloprasum	L.	Amaryllidaceae	Allium	Herb	Cultivated	Temperate	1		1						1					0	http://www.iucnredlist.org/details/172192/1
			Acer_palmatum	Thunb.	Sapindaceae	Acer	Tree	Cultivated	Temperate							1							0	http://www.iucnredlist.org/details/193845/0
			Acer_saccharum	Marshall	Sapindaceae	Acer	Tree	Cultivated	Temperate				1	1					1				0	http://www.iucnredlist.org/details/193863/0
			Agapanthus_africanus	(L.) Hoffmanns.	Amaryllidaceae	Agapanthus	Herb	Cultivated	Cosmopolitan	1						1							0	http://www.missouribotanicalgarden.org/PlantFinder/PlantFinderDetails.aspx?kempercode=a433
			Allium_cepa	L.	Amaryllidaceae	Allium	Herb	Cultivated	Temperate						1	1	1	1	1	1	50	1800	1750	http://www.missouribotanicalgarden.org/PlantFinder/PlantFinderDetails.aspx?kempercode=a663
			Lactuca_sativa	L.	Asteraceae	Lactuca	Herb	Cultivated	Temperate							1	1	1	1				0	http://www.missouribotanicalgarden.org/PlantFinder/PlantFinderDetails.aspx?kempercode=a679
			Allium_sativum	L.	Amaryllidaceae	Allium	Herb	Cultivated	Temperate						1	1		1	1	1	400	2100	1700	http://www.missouribotanicalgarden.org/PlantFinder/PlantFinderDetails.aspx?kempercode=b403
			Aglaonema_commutatum	Schott	Araceae	Aglaonema	Herb	Cultivated	Tropical							1					50	400	350	http://www.missouribotanicalgarden.org/PlantFinder/PlantFinderDetails.aspx?kempercode=b574
			Ananas_comosus	(L.) Merr.	Bromeliaceae	Ananas	Herb	Cultivated	Tropical					1		1	1				300	1200	900	http://www.missouribotanicalgarden.org/PlantFinder/PlantFinderDetails.aspx?kempercode=d168
			Allium_tuberosum	Rottler ex Spreng.	Amaryllidaceae	Allium	Herb	Cultivated	Temperate								1	1	1	1	2300	2600	300	http://www.missouribotanicalgarden.org/PlantFinder/PlantFinderDetails.aspx?kempercode=u770
			Rosa_laevigata	Michx.	Rosaceae	Rosa	Shrub	Naturalised	Temperate							1	1	1			200	1600	1400	http://www.missouribotanicalgarden.org/PlantFinder/PlantFinderDetails.aspx?taxonid=286461
	Lippia citriodora	Aloysia triphylla	Aloysia_citriodora	Palau.	Verbenaceae	Aloysia	Herb	Naturalised	Not found									1	1		50	400	350	http://www.missouribotanicalgarden.org/PlantFinder/PlantFinderDetails.aspx?taxonid=291522
			Amaranthus_greggii	S.Watson	Amaranthaceae	Amaranthus	Herb	Unknown	Cosmopolitan				1			1							0	https://en.wikipedia.org/wiki/Amaranthus_greggii
			Alternanthera_bettzickiana	(Regel) G.Nicholson	Amaranthaceae	Alternanthera	Herb	Cultivated	Tropical							1					50	500	450	https://indiabiodiversity.org/species/show/225405
			Abutilon_megapotamicum	(A.Spreng.) A.St.-Hil. & Naudin	Malvaceae	Abutilon	Shrub	Cultivated	Tropical							1					50	200	150	https://indiabiodiversity.org/species/show/228549
			Acalypha_wilkesiana	Müll.Arg.	Euphorbiaceae	Acalypha	Shrub	Naturalised	Tropical		1					1		1			50	300	250	https://indiabiodiversity.org/species/show/228577
		Adenostemma viscosum var. latifolium	Adenostemma_lavenia	(L.) Kuntze	Asteraceae	Adenostemma	Herb	Naturalised	Tropical						1	1	1	1	1	1	50	2000	1950	https://indiabiodiversity.org/species/show/228595
			Artabotrys_hexapetalus	(L.f.) Bhandari	Annonaceae	Artabotrys	Woody climber	Cultivated	Tropical							1		1			50	500	450	https://indiabiodiversity.org/species/show/228796
			Dianthus_chinensis	L.	Caryophyllaceae	Dianthus	Herb	Cultivated	Temperate							1	1	1			1200	1450	250	https://indiabiodiversity.org/species/show/229512
			Hibiscus_sabdariffa	L.	Malvaceae	Hibiscus	Herb	Cultivated	Tropical							1	1	1	1		50	1500	1450	https://indiabiodiversity.org/species/show/229952
		Amorphophallus campanulatus	Amorphophallus_paeoniifolius	(Dennst.) Nicolson	Araceae	Amorphophallus	Herb	Naturalised	Tropical						1			1	1		50	1500	1450	https://indiabiodiversity.org/species/show/244525
			Vicia_faba	L.	Fabaceae	Vicia	Herb	Cultivated	Temperate									1	1	1	400	1200	800	https://indiabiodiversity.org/species/show/264712
			Acalypha_amentacea	Roxb.	Euphorbiaceae	Acalypha	Herb	Cultivated	Tropical			1						1			50	200	150	https://indiabiodiversity.org/species/show/266467
			Acalypha_hispida	Burm.f.	Euphorbiaceae	Acalypha	Shrub	Cultivated	Tropical							1					50	500	450	https://indiabiodiversity.org/species/show/266469
			Phyllanthus_acidus	(L.) Skeels	Phyllanthaceae	Phyllanthus	Tree	Naturalised	Tropical							1	1				50	1650	1600	https://indiabiodiversity.org/species/show/266545
		Agave lurida	Agave_vera-cruz	Mill.	Asparagaceae	Agave	Shrub	Naturalised	Tropical				1		1	1		1			1220	1330	110	https://indiabiodiversity.org/species/show/281679
			Ailanthus_excelsa	Roxb.	Simaroubaceae	Ailanthus	Tree	Cultivated	Tropical							1		1			50	800	750	https://indiabiodiversity.org/species/show/31019
			Acacia_benthamii	Meissner	Fabaceae	Acacia	Shrub	Naturalised	Tropical									1					0	https://npgsweb.ars-grin.gov/gringlobal/taxonomydetail.aspx?id=786
		Eupatorium ligustrinum	Ageratina_ligustrina	(DC.) R.M.King & H.Rob.	Asteraceae	Ageratina	Herb	Naturalised	Not found				1	1		1		1			900	2600	1700	https://thewesternghats.indiabiodiversity.org/observation/show/381782?pos=33782
			Broussonetia_papyrifera	(L.) L'Hér. ex Vent.	Moraceae	Broussonetia	Tree	Naturalised	Tropical		1				1	1		1	1		50	1800	1750	https://www.cabi.org/isc/datasheet/10017	paper mulberry
		Festuca rubra subsp. villosa	Bromus_inermis	Leyss.	Poaceae	Bromus	Herb	Invasive	Temperate			1		1				1	1	1			0	https://www.cabi.org/isc/datasheet/10027	Awnless brome
			Brassica_nigra	(L.) K.Koch	Brassicaceae	Brassica	Herb	Cultivated	Temperate	1		1			1		1	1	1	1	50	2945	2895	https://www.cabi.org/isc/datasheet/10097	black mustard
			Buddleja_davidii	Franch.	Scrophulariaceae	Buddleja	Shrub	Invasive	Tropical							1		1	1	1	800	3000	2200	https://www.cabi.org/isc/datasheet/10314	butterfly bush
			Buddleja_madagascariensis	Lam.	Scrophulariaceae	Buddleja	Shrub	Invasive	Tropical	1								1	1		1000	2000	1000	https://www.cabi.org/isc/datasheet/10324	smokebush
			Caesalpinia_pulcherrima	(L.) Sw.	Fabaceae	Caesalpinia	Tree	Cultivated	Tropical						1	1	1	1	1		50	1000	950	https://www.cabi.org/isc/datasheet/10728	peacock flower
			Ipomoea_indica	(Burm.) Merr.	Convolvulaceae	Ipomoea	Herbaceous climber	Cultivated	Tropical							1		1	1		50	1900	1850	https://www.cabi.org/isc/datasheet/107833	ocean blue morning-glory
		Ipomoea hederacea	Ipomoea_nil	(L.) Roth	Convolvulaceae	Ipomoea	Herbaceous climber	Cultivated	Tropical				1	1	1	1	1	1	1	1	50	2500	2450	https://www.cabi.org/isc/datasheet/107882	Japanese morning glory
		Datura suaveolens	Brugmansia_suaveolens	(Humb. & Bonpl. ex Willd.) Bercht. & J.Presl	Solanaceae	Brugmansia	Shrub	Cultivated	Tropical					1	1	1	1	1	1		50	1800	1750	https://www.cabi.org/isc/datasheet/107903	white angel's trumpet
		Hymenachne pseudointerrupta	Hymenachne_amplexicaulis	(Rudge) Nees	Poaceae	Hymenachne	Herb	Invasive	Tropical				1	1		1	1				150	200	50	https://www.cabi.org/isc/datasheet/109219	hymenachne
			Portulaca_quadrifida	L.	Portulacaceae	Portulaca	Shrub	Naturalised	Tropical		1							1	1	1	50	800	750	https://www.cabi.org/isc/datasheet/109326	chickenweed
			Gaillardia_pulchella	Foug.	Asteraceae	Gaillardia	Herb	Invasive	Temperate				1			1					50	1350	1300	https://www.cabi.org/isc/datasheet/110246	Indian blanket
			Hyptis_suaveolens	(L.) Poit.	Lamiaceae	Hyptis	Herb	Naturalised	Tropical		1					1	1	1	1	1	50	2000	1950	https://www.cabi.org/isc/datasheet/110258	pignut
			Leonotis_nepetifolia	Alef.	Lamiaceae	Leonotis	Herb	Invasive	Tropical	1						1	1	1			50	600	550	https://www.cabi.org/isc/datasheet/110266	Christmas candlestick
		Solanum ciliatum	Solanum_capsicoides	All.	Solanaceae	Solanum	Shrub	Cultivated	Cosmopolitan					1	1	1					50	1500	1450	https://www.cabi.org/isc/datasheet/110315	cockroach berry
		Bidens sulphurea	Cosmos_sulphureus	Cav.	Asteraceae	Cosmos	Herb	Cultivated	Tropical				1			1		1	1	1	250	1200	950	https://www.cabi.org/isc/datasheet/110395	sulphur cosmos
			Abutilon_grandifolium	(Wild.) Sweet	Malvaceae	Abutilon	Shrub	Invasive	Tropical					1					1				0	https://www.cabi.org/isc/datasheet/111972	hairy Indian mallow
			Acalypha_australis	L.	Euphorbiaceae	Acalypha	Herb	Naturalised	Tropical									1			500	1000	500	https://www.cabi.org/isc/datasheet/111982
			Aconitum_lycoctonum	L.	Ranunculaceae	Aconitum	Herb	Invasive	Temperate			1						1			2439	2896	457	https://www.cabi.org/isc/datasheet/112026
		Alchemilla vulgaris	Alchemilla_xanthochlora	Rothm.	Rosaceae	Alchemilla	Herb	Cultivated	Temperate			1						1		1	2400	4500	2100	https://www.cabi.org/isc/datasheet/112101
			Allium_atropurpureum	Waldst. & Kit.	Amaryllidaceae	Allium	Herb	Cultivated	Temperate			1						1		1	1900	2500	600	https://www.cabi.org/isc/datasheet/112115
			Alternanthera_paronychioides	A.St.-Hil.	Amaranthaceae	Alternanthera	Herb	Cultivated	Tropical					1	1		1	1	1	1	50	1660	1610	https://www.cabi.org/isc/datasheet/112160
			Alternanthera_pungens	Kunth	Amaranthaceae	Alternanthera	Herb	Naturalised	Tropical					1	1	1		1		1	50	1300	1250	https://www.cabi.org/isc/datasheet/112161	Khaki weed
			Amaranthus_tricolor	L.	Amaranthaceae	Amaranthus	Herb	Cultivated	Cosmopolitan						1	1	1	1	1	1	50	2700	2650	https://www.cabi.org/isc/datasheet/112199	edible amaranth
			Amaryllis_belladonna	L.	Amaryllidaceae	Amaryllis	Herb	Cultivated	Not found	1						1		1					0	https://www.cabi.org/isc/datasheet/112201
			Androsace_filiformis	Retz.	Primulaceae	Androsace	Herb	Unknown	Temperate			1	1							1	2800	2800	0	https://www.cabi.org/isc/datasheet/112264
		Boussingaultia cordifolia	Anredera_cordifolia	(Ten.) Steenis	Basellaceae	Anredera	Herbaceous climber	Cultivated	Tropical					1			1		1		1400	1400	0	https://www.cabi.org/isc/datasheet/112290	Madeira vine
			Antigonon_leptopus	Hook. & Arn.	Polygonaceae	Antigonon	Herb	Cultivated	Not found				1	1				1		1	50	400	350	https://www.cabi.org/isc/datasheet/112316	coral vine
			Argemone_ochroleuca	Sweet	Papaveraceae	Argemone	Herb	Cultivated	Tropical				1				1	1	1	1	50	1200	1150	https://www.cabi.org/isc/datasheet/112405	pale Mexican pricklypoppy
		Aristolochia elegans	Aristolochia_littoralis	Parodi	Aristolochiaceae	Aristolochia	Herbaceous climber	Cultivated	Tropical					1		1		1	1		50	1550	1500	https://www.cabi.org/isc/datasheet/112423	elegant dutchman's pipe
			Artemisia_biennis	Willd.	Asteraceae	Artemisia	Herb	Naturalised	Temperate				1				1	1	1	1	3700	4600	900	https://www.cabi.org/isc/datasheet/112441	biennial wormwood
			Artemisia_verlotiorum	Lamotte	Asteraceae	Artemisia	Herb	Unknown	Temperate							1		1			900	1800	900	https://www.cabi.org/isc/datasheet/112457
			Barbarea_intermedia	Boreau	Brassicaceae	Barbarea	Herb	Naturalised	Temperate	1		1				1	1	1	1	1	2600	4265	1665	https://www.cabi.org/isc/datasheet/112658
			Bothriochloa_insculpta	(A.Rich.) A.Camus	Poaceae	Bothriochloa	Herb	Cultivated	Tropical	1		1						1			50	400	350	https://www.cabi.org/isc/datasheet/112758
			Brachypodium_pinnatum	(L.) P.Beauv.	Poaceae	Brachypodium	Herb	Cultivated	Temperate	1		1					1				3500	3500	0	https://www.cabi.org/isc/datasheet/112779
			Bromus_arvensis	L.	Poaceae	Bromus	Herb	Invasive	Temperate			1							1		50	400	350	https://www.cabi.org/isc/datasheet/112801	field brome
			Buddleja_lindleyana	Fortune	Scrophulariaceae	Buddleja	Shrub	Cultivated	Tropical										1	1	50	400	350	https://www.cabi.org/isc/datasheet/112834	Lindley's butterflybush
			Calceolaria_chelidonioides	Kunth	Calceolariaceae	Calceolaria	Herb	Invasive	Not found				1	1				1					0	https://www.cabi.org/isc/datasheet/112870
	Calceolaria dichotoma	Calceolaria gracilis	Calceolaria_tripartita	Ruiz & Pav.	Calceolariaceae	Calceolaria	Herb	Naturalised	Not found				1	1		1	1				50	2600	2550	https://www.cabi.org/isc/datasheet/112872
			Calendula_arvensis	M.Bieb.	Asteraceae	Calendula	Herb	Naturalised	Temperate	1		1							1	1	50	800	750	https://www.cabi.org/isc/datasheet/112873
	Cardamine scutata subsp. flexuosa	Cardamine nasturtioides	Cardamine_flexuosa	With.	Brassicaceae	Cardamine	Herb	Naturalised	Cosmopolitan	1		1			1	1	1	1	1	1	50	1500	1450	https://www.cabi.org/isc/datasheet/112949	woodland bittercress
			Carex_muricata	L.	Cyperaceae	Carex	Herb	Naturalised	Temperate				1			1							0	https://www.cabi.org/isc/datasheet/112989
			Carex_nigra	(L.) Reichard	Cyperaceae	Carex	Herb	Invasive	Temperate	1		1	1			1					240	2900	2660	https://www.cabi.org/isc/datasheet/112991
			Cestrum_elegans	(Brongn. ex Neumann) Schltdl.	Solanaceae	Cestrum	Shrub	Cultivated	Tropical					1		1	1	1	1		400	2300	1900	https://www.cabi.org/isc/datasheet/113153	purple cestrum
			Chenopodium_glaucum	L.	Amaranthaceae	Chenopodium	Herb	Naturalised	Cosmopolitan			1	1						1		50	400	350	https://www.cabi.org/isc/datasheet/113226	Oak-leaved goosefoot
			Chenopodium_opulifolium	Schrad. ex W.D.J.Koch & Ziz	Amaranthaceae	Chenopodium	Herb	Naturalised	Cosmopolitan	1		1					1	1	1	1	1500	3000	1500	https://www.cabi.org/isc/datasheet/113233
		Clematis nutans	Clematis_integrifolia	L.	Ranunculaceae	Clematis	Woody climber	Cultivated	Temperate			1						1			609	1524	915	https://www.cabi.org/isc/datasheet/113357
			Clematis_terniflora	DC.	Ranunculaceae	Clematis	Woody climber	Invasive	Temperate								1				1400	1600	200	https://www.cabi.org/isc/datasheet/113362	sweet autumn clematis
			Cleome_spinosa	Jacq.	Cleomaceae	Cleome	Herb	Cultivated	Tropical					1			1				50	200	150	https://www.cabi.org/isc/datasheet/113368
Clerodendrum philippinum	Clerodendrum lasiocephalum	Clerodendrum fragrans	Clerodendrum_chinense	(Osbeck) Mabb.	Lamiaceae	Clerodendrum	Shrub	Invasive	Tropical						1	1	1	1	1	1	200	2000	1800	https://www.cabi.org/isc/datasheet/113371	Chinese glory bower
			Clinopodium_vulgare	L.	Lamiaceae	Clinopodium	Herb	Naturalised	Temperate	1		1	1				1	1	1	1	1200	3500	2300	https://www.cabi.org/isc/datasheet/113374
			Coreopsis_tinctoria	Nutt.	Asteraceae	Coreopsis	Herb	Cultivated	Tropical				1			1		1			230	230	0	https://www.cabi.org/isc/datasheet/113460
		Coronopus didymus	Lepidium_didymum	L.	Brassicaceae	Lepidium	Herb	Naturalised	Cosmopolitan					1		1		1	1	1	50	2000	1950	https://www.cabi.org/isc/datasheet/113475	lesser swine-cress
			Cotoneaster_multiflorus	Bunge	Rosaceae	Cotoneaster	Shrub	Cultivated	Temperate									1			3506	3506	0	https://www.cabi.org/isc/datasheet/113534
			Cotoneaster_pannosus	Franch.	Rosaceae	Cotoneaster	Shrub	Cultivated	Temperate							1					1100	3200	2100	https://www.cabi.org/isc/datasheet/113540	silverleaf cotoneaster
		Crepis thomsonii	Crepis_foetida	L.	Asteraceae	Crepis	Herb	Naturalised	Temperate	1		1						1			1524	2134	610	https://www.cabi.org/isc/datasheet/113594
			Cuphea_carthagenensis	(Jacq.) J.F.Macbr.	Lythraceae	Cuphea	Herb	Invasive	Tropical				1	1	1						300	800	500	https://www.cabi.org/isc/datasheet/113690	Colombian waxweed
			Cyclanthera_pedata	(L.) Schrad.	Cucurbitaceae	Cyclanthera	Herbaceous climber	Invasive	Tropical					1		1	1	1	1		50	2600	2550	https://www.cabi.org/isc/datasheet/113710
		Apium leptophyllum	Cyclospermum_leptophyllum	(Pers.) Sprague.	Apiaceae	Cyclospermum	Herb	Naturalised	Not found				1	1				1	1	1	700	1500	800	https://www.cabi.org/isc/datasheet/113715
		Scirpus michelianus	Cyperus_michelianus	(L.) Delile	Cyperaceae	Cyperus	Herb	Naturalised	Cosmopolitan						1	1	1	1			50	200	150	https://www.cabi.org/isc/datasheet/113755
			Delphinium_elatum	L.	Ranunculaceae	Delphinium	Herb	Cultivated	Temperate									1			50	400	350	https://www.cabi.org/isc/datasheet/113821
			Digitalis_lanata	Ehrh.	Plantaginaceae	Digitalis	Herb	Cultivated	Cosmopolitan			1						1	1	1			0	https://www.cabi.org/isc/datasheet/113896	Grecian foxglove
		Chenopodium ambrosioides	Dysphania_ambrosioides	(L.) Mosyakin & Clemants	Amaranthaceae	Dysphania	Herb	Naturalised	Not found				1	1	1	1	1	1	1	1	50	1200	1150	https://www.cabi.org/isc/datasheet/113977	Mexican tea
			Echinochloa_pyramidalis	(Lam.) Hitchc. & Chase	Poaceae	Echinochloa	Herb	Invasive	Temperate	1							1				200	2000	1800	https://www.cabi.org/isc/datasheet/113990
			Epilobium_roseum	(Schreb.) Schreb.	Onagraceae	Epilobium	Herb	Naturalised	Temperate			1							1	1	1700	2700	1000	https://www.cabi.org/isc/datasheet/114121
			Erigeron_karvinskianus	DC.	Asteraceae	Erigeron	Herb	Naturalised	Cosmopolitan	1			1	1		1	1	1	1		50	2800	2750	https://www.cabi.org/isc/datasheet/114202	Karwinsky‚Äôs fleabane
		Euphorbia prostrata	Euphorbia_chamaesyce	L.	Euphorbiaceae	Euphorbia	Herb	Naturalised	Tropical					1				1			50	400	350	https://www.cabi.org/isc/datasheet/114308
			Fagopyrum_esculentum	Moench	Polygonaceae	Fagopyrum	Herb	Cultivated	Temperate						1	1	1	1	1	1	270	3000	2730	https://www.cabi.org/isc/datasheet/114373
			Cassia_grandis	L.f.	Fabaceae	Cassia	Tree	Cultivated	Tropical				1	1		1					220	220	0	https://www.cabi.org/isc/datasheet/11439	pink shower
		Logfia arvensis	Filago_arvensis	L.	Asteraceae	Filago	Herb	Invasive	Temperate	1		1						1	1	1	1800	2000	200	https://www.cabi.org/isc/datasheet/114400
		Filago spathulata	Filago_pyramidata	L.	Asteraceae	Filago	Herb	Naturalised	Temperate			1							1	1	1200	2900	1700	https://www.cabi.org/isc/datasheet/114404
			Cassia_javanica	L.	Fabaceae	Cassia	Tree	Cultivated	Tropical						1	1		1			50	500	450	https://www.cabi.org/isc/datasheet/11443	pink shower
			Galeopsis_tetrahit	L.	Lamiaceae	Galeopsis	Herb	Invasive	Temperate			1					1				3400	3800	400	https://www.cabi.org/isc/datasheet/114472
		Galium tricorne	Galium_verrucosum	Huds..	Rubiaceae	Galium	Herb	Naturalised	Cosmopolitan			1						1		1	1700	1700	0	https://www.cabi.org/isc/datasheet/114492
		Cassia occidentalis	Senna_occidentalis	(L.) Link	Fabaceae	Senna	Herb	Invasive	Tropical				1	1	1	1	1	1	1	1	200	1800	1600	https://www.cabi.org/isc/datasheet/11450	coffee senna
			Geum_aleppicum	Jacq.	Rosaceae	Geum	Herb	Invasive	Temperate			1	1			1				1	1525	2225	700	https://www.cabi.org/isc/datasheet/114553
		Geum roylei	Geum_urbanum	L.	Rosaceae	Geum	Herb	Invasive	Temperate	1		1					1	1	1	1	1700	3500	1800	https://www.cabi.org/isc/datasheet/114558	herb bennet
			Gladiolus_undulatus	L.	Iridaceae	Gladiolus	Herb	Cultivated	Temperate	1						1					2100	2100	0	https://www.cabi.org/isc/datasheet/114582
		Verbena tenuisecta	Glandularia_aristigera	(S.Moore) Tronc..	Verbenaceae	Glandularia	Herb	Invasive	Not found					1					1		1000	1800	800	https://www.cabi.org/isc/datasheet/114584
	Chrysanthemum coronarium	Xanthophthalmum coronarium	Glebionis_coronaria	(L.) Cass. ex Spach	Asteraceae	Glebionis	Herb	Invasive	Not found	1		1				1		1		1			0	https://www.cabi.org/isc/datasheet/114589	crowndaisy
			Glyceria_declinata	Berb.	Poaceae	Glyceria	Herb	Invasive	Cosmopolitan	1		1				1					2300	2300	0	https://www.cabi.org/isc/datasheet/114599	small sweet grass
		Gamochaeta purpurea	Gnaphalium_purpureum	L.	Asteraceae	Gnaphalium	Herb	Invasive	Cosmopolitan				1	1	1			1	1	1	400	2300	1900	https://www.cabi.org/isc/datasheet/114608
		Cassia siamea	Senna_siamea	(Lam.) H.S.Irwin & Barneby	Fabaceae	Senna	Tree	Naturalised	Tropical							1		1			50	900	850	https://www.cabi.org/isc/datasheet/11462	yellow cassia
		Helianthus cucumerifolius	Helianthus_debilis	(Torr. & A.Gray) Heiser	Asteraceae	Helianthus	Herb	Cultivated	Temperate				1					1			50	400	350	https://www.cabi.org/isc/datasheet/114701
			Helictotrichon_pratense	(L.) Pilg.	Poaceae	Helictotrichon	Herb	Invasive	Temperate									1		1			0	https://www.cabi.org/isc/datasheet/114720
			Hemerocallis_fulva	(L.) L.	Xanthorrhoeaceae	Hemerocallis	Herb	Cultivated	Temperate							1	1	1	1	1	300	600	300	https://www.cabi.org/isc/datasheet/114743	tawny daylily
			Herniaria_hirsuta	L.	Caryophyllaceae	Herniaria	Herb	Naturalised	Tropical	1		1						1	1	1	400	2000	1600	https://www.cabi.org/isc/datasheet/114772
			Hesperis_matronalis	L.	Brassicaceae	Hesperis	Herb	Cultivated	Temperate			1							1	1			0	https://www.cabi.org/isc/datasheet/114775	damesrocket
			Hippeastrum_puniceum	(Lam.) Voss	Amaryllidaceae	Hippeastrum	Herb	Invasive	Not found					1		1					50	400	350	https://www.cabi.org/isc/datasheet/114816	Barbados lily
			Hippuris_vulgaris	L.	Plantaginaceae	Hippuris	Herb	Invasive	Cosmopolitan			1				1	1	1	1	1	3000	5000	2000	https://www.cabi.org/isc/datasheet/114819
			Holcus_lanatus	L.	Poaceae	Holcus	Herb	Cultivated	Temperate	1		1				1					2130	3000	870	https://www.cabi.org/isc/datasheet/114824	common velvet grass
			Holosteum_umbellatum	L.	Caryophyllaceae	Holosteum	Herb	Invasive	Tropical	1		1						1		1	1700	2300	600	https://www.cabi.org/isc/datasheet/114828
		Hygrophila helodes	Hygrophila_costata	Nees	Acanthaceae	Hygrophila	Herb	Naturalised	Tropical				1	1		1							0	https://www.cabi.org/isc/datasheet/114880	glush weed
			Iris_japonica	Thunb	Iridaceae	Iris	Herb	Invasive	Temperate						1			1			50	400	350	https://www.cabi.org/isc/datasheet/114978
			Iris_tectorum	Maxim.	Iridaceae	Iris	Herb	Cultivated	Temperate						1	1		1			2370	2750	380	https://www.cabi.org/isc/datasheet/114989
		Ischaemum duthiei	Ischaemum_polystachyum	J.Persl	Poaceae	Ischaemum	Herb	Naturalised	Tropical		1					1			1		50	400	350	https://www.cabi.org/isc/datasheet/114993
			Jasminum_mesnyi	Hence	Oleaceae	Jasminum	Shrub	Cultivated	Tropical							1	1	1	1		500	2600	2100	https://www.cabi.org/isc/datasheet/115015
			Juncus_compressus	Jacq.	Juncaceae	Juncus	Herb	Invasive	Cosmopolitan			1							1	1			0	https://www.cabi.org/isc/datasheet/115027	flattened rush
		Koeleria cristata	Koeleria_pyramidata	(Lam.) P.Beauv.	Poaceae	Koeleria	Herb	Naturalised	Temperate			1						1		1	1700	4200	2500	https://www.cabi.org/isc/datasheet/115081
			Legousia_speculum-veneris	(L.) Durande ex Vill.	Campanulaceae	Legousia	Herb	Cultivated	Not found	1		1					1				1000	1000	0	https://www.cabi.org/isc/datasheet/115176
			Leonurus_cardiaca	L.	Lamiaceae	Leonurus	Herb	Naturalised	Temperate			1					1	1	1	1	1800	3600	1800	https://www.cabi.org/isc/datasheet/115187
			Ligularia_sibirica	(L.) Cass.	Asteraceae	Ligularia	Herb	Naturalised	Temperate			1						1		1	3500	3500	0	https://www.cabi.org/isc/datasheet/115258
			Limosella_aquatica	L.	Scrophulariaceae	Limosella	Herb	Invasive	Cosmopolitan			1	1	1				1	1	1			0	https://www.cabi.org/isc/datasheet/115286
		Linaria bipartita	Linaria_incarnata	(Vent.) Spreng.	Plantaginaceae	Linaria	Herb	Naturalised	Not found	1		1						1					0	https://www.cabi.org/isc/datasheet/115290
			Linum_grandiflorum	Desf.	Linaceae	Linum	Herb	Cultivated	Temperate	1								1			50	400	350	https://www.cabi.org/isc/datasheet/115313
			Linum_perenne	L.	Linaceae	Linum	Herb	Naturalised	Temperate			1							1	1	3045	3045	0	https://www.cabi.org/isc/datasheet/115315
			Linum_usitatissimum	L.	Linaceae	Linum	Herb	Cultivated	Temperate	1					1	1	1	1	1	1	50	1500	1450	https://www.cabi.org/isc/datasheet/115317
			Lobelia_inflata	L.	Campanulaceae	Lobelia	Herb	Naturalised	Cosmopolitan				1			1					50	400	350	https://www.cabi.org/isc/datasheet/115358
		Lonicera webbiana	Lonicera_alpigena	L.	Caprifoliaceae	Lonicera	Shrub	Invasive	Temperate			1						1			2134	3963	1829	http://plantsoftheworldonline.org/taxon/urn:lsid:ipni.org:names:148602-1
			Ludwigia_peruviana	(L.) H.Hara	Onagraceae	Ludwigia	Herb	Cultivated	Tropical				1	1		1					50	400	350	https://www.cabi.org/isc/datasheet/115398	primrose willow
			Luzula_campestris	(L.) DC.	Juncaceae	Luzula	Herb	Invasive	Cosmopolitan	1		1			1				1		1500	3100	1600	https://www.cabi.org/isc/datasheet/115410
		Malva rotundifolia	Malva_pusilla	Sm.	Malvaceae	Malva	Herb	Invasive	Temperate			1								1	50	400	350	https://www.cabi.org/isc/datasheet/115483	round-leaved mallow
		Malva verticillata var. Chinensis	Malva_verticillata	L.	Malvaceae	Malva	Herb	Naturalised	Temperate						1	1	1	1	1	1	50	200	150	https://www.cabi.org/isc/datasheet/115486
			Martynia_annua	L.	Martyniaceae	Martynia	Herb	Invasive	Temperate			1	1				1	1	1	1	50	2500	2450	https://www.cabi.org/isc/datasheet/115499	tiger's claw
			Mentha_aquatica	L.	Lamiaceae	Mentha	Herb	Naturalised	Temperate			1								1			0	https://www.cabi.org/isc/datasheet/115568	watermint
			Modiola_caroliniana	(L.) G.Don	Malvaceae	Modiola	Shrub	Naturalised	Not found					1				1	1		1200	2000	800	https://www.cabi.org/isc/datasheet/115621	Carolina bristlemallow
			Montanoa_bipinnatifida	(Kunth) K.Koch	Asteraceae	Montanoa	Shrub	Naturalised	Not found				1			1					50	1800	1750	https://www.cabi.org/isc/datasheet/115654
			Muhlenbergia_mexicana	(L.) Trin.	Poaceae	Muhlenbergia	Herb	Cultivated	Temperate				1					1					0	https://www.cabi.org/isc/datasheet/115667
			Myosotis_arvensis	(L.) Hill	Boraginaceae	Myosotis	Herb	Invasive	Temperate	1		1								1			0	https://www.cabi.org/isc/datasheet/115686
		Nepeta salvifolia	Nepeta_racemosa	Lam.	Lamiaceae	Nepeta	Herb	Invasive	Temperate											1	1700	2100	400	https://www.cabi.org/isc/datasheet/115770
		Oenothera berteroana	Oenothera_affinis	Cambess.	Onagraceae	Oenothera	Herb	Cultivated	Tropical					1					1		1800	2200	400	https://www.cabi.org/isc/datasheet/115861
			Oenothera_biennis	L.	Onagraceae	Oenothera	Herb	Cultivated	Tropical				1			1		1	1	1	50	2400	2350	https://www.cabi.org/isc/datasheet/115863	common evening primrose
			Oenothera_glazioviana	Micheli	Onagraceae	Oenothera	Herb	Cultivated	Tropical			1				1			1	1	50	2300	2250	https://www.cabi.org/isc/datasheet/115879	redsepal evening-primrose
		Hartmannia rosea	Oenothera_rosea	L'Hér. ex Aiton	Onagraceae	Oenothera	Herb	Invasive	Tropical				1	1	1	1	1	1	1	1	50	2500	2450	https://www.cabi.org/isc/datasheet/115900
			Oenothera_stricta	Ledeb. ex Link	Onagraceae	Oenothera	Herb	Naturalised	Tropical				1	1				1			50	400	350	https://www.cabi.org/isc/datasheet/115906
			Oenothera_tetraptera	Cav.	Onagraceae	Oenothera	Herb	Unknown	Tropical				1	1				1	1		50	400	350	https://www.cabi.org/isc/datasheet/115910
			Opuntia_cochenillifera	DC.	Cactaceae	Opuntia	Shrub	Invasive	Tropical					1				1			50	400	350	https://www.cabi.org/isc/datasheet/115966	cochineal cactus
			Oxalis_debilis	(DC.) Lourteig.	Oxalidaceae	Oxalis	Herb	Naturalised	Cosmopolitan					1	1	1	1	1	1	1	50	2500	2450	https://www.cabi.org/isc/datasheet/116045	pink woodsorrel
			Pilea_microphylla	(L.) Liebm.	Urticaceae	Pilea	Herb	Invasive	Tropical				1	1		1		1	1		400	1500	1100	https://www.cabi.org/isc/datasheet/116155
			Paspalum_thunbergii	Kunth ex Steud.	Poaceae	Paspalum	Herb	Naturalised	Tropical							1					1410	3060	1650	https://www.cabi.org/isc/datasheet/116168
			Passiflora_caerulea	L.	Passifloraceae	Passiflora	Herbaceous climber	Cultivated	Tropical					1			1	1	1		1200	1800	600	https://www.cabi.org/isc/datasheet/116172	blue passionflower
			Passiflora_morifolia	Mast.	Passifloraceae	Passiflora	Herbaceous climber	Invasive	Tropical					1				1			50	400	350	https://www.cabi.org/isc/datasheet/116175
			Pelargonium_inquinans	(L.) L'Hér.	Geraniaceae	Pelargonium	Herb	Invasive	Tropical	1								1			50	400	350	https://www.cabi.org/isc/datasheet/116182
			Pelargonium_odoratissimum	(L.) L'Hér.	Geraniaceae	Pelargonium	Herb	Invasive	Tropical	1								1			50	400	350	https://www.cabi.org/isc/datasheet/116183	apple geranium
		Phleum graecum	Phleum_exaratum	Griseb..	Poaceae	Phleum	Herb	Invasive	Tropical											1	1800	2500	700	https://www.cabi.org/isc/datasheet/116270
			Physalis_pubescens	L.	Solanaceae	Physalis	Herb	Naturalised	Cosmopolitan				1	1		1					1000	1000	0	https://www.cabi.org/isc/datasheet/116324
			Potentilla_argentea	L.	Rosaceae	Potentilla	Herb	Naturalised	Temperate			1								1	1800	1800	0	https://www.cabi.org/isc/datasheet/116505
			Potentilla_recta	L.	Rosaceae	Potentilla	Herb	Naturalised	Temperate	1		1							1				0	https://www.cabi.org/isc/datasheet/116519
			Ranunculus_sardosus	Crantz	Ranunculaceae	Ranunculus	Herb	Naturalised	Cosmopolitan			1				1			1		1100	1500	400	https://www.cabi.org/isc/datasheet/116677
			Rivina_humilis	L.	Phytolaccaceae	Rivina	Herb	Cultivated	Tropical				1	1				1	1		500	1500	1000	https://www.cabi.org/isc/datasheet/116742	bloodberry
		Rubus fruticosus	Rubus_vestitus	Weihe	Rosaceae	Rubus	Shrub	Invasive	Cosmopolitan			1							1		2000	2700	700	https://www.cabi.org/isc/datasheet/116796	European blackberry
		Stephanophysum longifolium	Ruellia_brevifolia	(Pohl) C.Ezcurra.	Acanthaceae	Ruellia	Herb	Invasive	Temperate				1					1					0	https://www.cabi.org/isc/datasheet/116800
			Russelia_equisetiformis	Schltdl. & Cham.	Plantaginaceae	Russelia	Herb	Cultivated	Tropical				1					1			50	400	350	https://www.cabi.org/isc/datasheet/116825	firecracker plant
		Salvia coccinea var. Pseudococcinea	Salvia_coccinea	Buc'hoz ex Etl.	Lamiaceae	Salvia	Shrub	Cultivated	Cosmopolitan				1	1		1	1	1	1	1	50	1500	1450	https://www.cabi.org/isc/datasheet/116872	scarlet sage
			Salvia_farinacea	Benth.	Lamiaceae	Salvia	Herb	Cultivated	Cosmopolitan				1					1			50	400	350	https://www.cabi.org/isc/datasheet/116874
			Salvia_reflexa	Hornem.	Lamiaceae	Salvia	Herb	Naturalised	Cosmopolitan				1					1					0	https://www.cabi.org/isc/datasheet/116883
		Cassia alata	Senna_alata	(L.) Roxb.	Fabaceae	Senna	Shrub	Cultivated	Tropical					1	1	1					200	400	200	https://www.cabi.org/isc/datasheet/117090	candle bush
			Senna_corymbosa	(Lam.) H.S.Irwin & Barneby	Fabaceae	Senna	Shrub	Naturalised	Tropical					1				1			50	400	350	https://www.cabi.org/isc/datasheet/117091
	Cassia surattensis var. suffruticosa	Cassia surattensis	Senna_surattensis	(Burm.f.) H.S.Irwin & Barneby	Fabaceae	Senna	Shrub	Naturalised	Tropical		1					1		1	1		200	1400	1200	https://www.cabi.org/isc/datasheet/117093	golden senna
			Seseli_libanotis	(L.) W.D.J.Koch	Apiaceae	Seseli	Herb	Invasive	Temperate			1							1	1	2700	3200	500	https://www.cabi.org/isc/datasheet/117106
			Silene_gallica	L.	Caryophyllaceae	Silene	Herb	Naturalised	Temperate	1		1						1	1		1200	1900	700	https://www.cabi.org/isc/datasheet/117143	common catchfly
			Silene_repens	Patrin	Caryophyllaceae	Silene	Herb	Naturalised	Temperate			1	1						1				0	https://www.cabi.org/isc/datasheet/117158
	Solanum nigrum	Solanum americanum var. Nodiflorum	Solanum_americanum	Mill.	Solanaceae	Solanum	Herb	Naturalised	Cosmopolitan				1	1	1	1	1	1	1	1	50	2900	2850	https://www.cabi.org/isc/datasheet/117222
			Solanum_sisymbriifolium	Lam.	Solanaceae	Solanum	Shrub	Cultivated	Cosmopolitan					1	1			1	1		600	1500	900	https://www.cabi.org/isc/datasheet/117241
			Solanum_wendlandii	Hook. f.	Solanaceae	Solanum	Woody climber	Invasive	Cosmopolitan				1	1		1	1				900	900	0	https://www.cabi.org/isc/datasheet/117246
			Soliva_anthemifolia	(Juss.) Sweet	Asteraceae	Soliva	Herb	Invasive	Tropical					1		1	1	1	1	1	50	2100	2050	https://www.cabi.org/isc/datasheet/117257
			Spergula_pentandra	L.	Caryophyllaceae	Spergula	Herb	Naturalised	Temperate	1		1						1			50	609	559	https://www.cabi.org/isc/datasheet/117278
			Sporobolus_africanus	(Poir.) Robyns & Tournay	Poaceae	Sporobolus	Herb	Naturalised	Tropical									1					0	https://www.cabi.org/isc/datasheet/117302	rat‚Äôs tail grass
		Stachytarpheta dichotoma	Stachytarpheta_cayennensis	(Rich.) Vahl	Verbenaceae	Stachytarpheta	Herb	Naturalised	Tropical					1	1	1					50	920	870	https://www.cabi.org/isc/datasheet/117322	blue snakeweed
			Stachytarpheta_urticifolia	(Salisb.) Sims	Verbenaceae	Stachytarpheta	Herb	Naturalised	Tropical					1		1		1	1		50	1500	1450	https://www.cabi.org/isc/datasheet/117323	rattail
		Chenopodium prostratum	Suaeda_maritima	(L.) Dumort.	Amaranthaceae	Suaeda	Herb	Naturalised	Cosmopolitan	1		1	1			1					4260	4570	310	https://www.cabi.org/isc/datasheet/117385
			Tagetes_tenuifolia	Cav.	Asteraceae	Tagetes	Herb	Invasive	Tropical				1	1			1				1900	1900	0	https://www.cabi.org/isc/datasheet/117422
			Talinum_paniculatum	(Jacq.) Gaertn.	Talinaceae	Talinum	Shrub	Invasive	Tropical				1	1				1			50	400	350	https://www.cabi.org/isc/datasheet/117425
		Chrysanthemum cinerariifolium	Tanacetum_cinerariifolium	(Trevir.) Sch.Bip.	Asteraceae	Tanacetum	Herb	Cultivated	Temperate			1					1	1	1		1400	1400	0	https://www.cabi.org/isc/datasheet/117428
			Thladiantha_dubia	Bunge	Cucurbitaceae	Thladiantha	Herbaceous climber	Cultivated	Tropical							1					50	2700	2650	https://www.cabi.org/isc/datasheet/117514
			Thymus_serpyllum	L.	Lamiaceae	Thymus	Herb	Invasive	Temperate			1						1		1	1700	4268	2568	https://www.cabi.org/isc/datasheet/117532
		Tinantia fugax	Tinantia_erecta	(Jacq.) Fenzl.	Commelinaceae	Tinantia	Herb	Cultivated	Not found					1				1					0	https://www.cabi.org/isc/datasheet/117538
		Veronica perpusilla	Veronica_acinifolia	L.	Plantaginaceae	Veronica	Herb	Invasive	Tropical			1								1	2200	2200	0	https://www.cabi.org/isc/datasheet/117802
		Veronica didyma	Veronica_polita	Fr.	Plantaginaceae	Veronica	Herb	Naturalised	Tropical	1		1						1	1	1	50	2500	2450	https://www.cabi.org/isc/datasheet/117823
			Vulpia_bromoides	(L.) Gray	Poaceae	Vulpia	Herb	Invasive	Cosmopolitan	1		1				1					2500	2500	0	https://www.cabi.org/isc/datasheet/117873	squirreltail fescue
			Cocos_nucifera	L.	Arecaceae	Cocos	Tree	Cultivated	Tropical		1				1	1					50	800	750	https://www.cabi.org/isc/datasheet/11788	coconut
			Vulpia_octoflora	(Walter) Rydb.	Poaceae	Vulpia	Herb	Naturalised	Cosmopolitan				1					1			50	400	350	https://www.cabi.org/isc/datasheet/117881
			Waltheria_indica	L.	Malvaceae	Waltheria	Tree	Naturalised	Tropical				1	1				1	1		50	200	150	https://www.cabi.org/isc/datasheet/117889
		Wigandia kunthii	Wigandia_urens	(Ruiz & Pav.) Kunth.	Boraginaceae	Wigandia	Herb	Cultivated	Not found				1	1				1			50	400	350	https://www.cabi.org/isc/datasheet/117894
			Codiaeum_variegatum	(L.) Rumph. ex A.Juss.	Euphorbiaceae	Codiaeum	Shrub	Cultivated	Tropical		1					1		1			50	300	250	https://www.cabi.org/isc/datasheet/11858	croton
		Rhoeo discolor	Tradescantia_spathacea	Sw..	Commelinaceae	Tradescantia	Herb	Invasive	Not found				1	1				1			50	400	350	https://www.cabi.org/isc/datasheet/119453	boat lily
			Marrubium_vulgare	L.	Lamiaceae	Marrubium	Herb	Naturalised	Temperate	1		1					1	1		1	50	2200	2150	https://www.cabi.org/isc/datasheet/119607	horehound
	Agave wightii	Agave angustifolia	Agave_vivipara	L.	Asparagaceae	Agave	Herb	Cultivated	Tropical					1		1	1	1	1		460	460	0	https://www.cabi.org/isc/datasheet/119789
		Thryallis glauca	Galphimia_glauca	Cav.	Malpighiaceae	Galphimia	Shrub	Invasive	Not found				1					1			50	400	350	https://www.cabi.org/isc/datasheet/119814	goldshower
			Ipomoea_hederifolia	L.	Convolvulaceae	Ipomoea	Herbaceous climber	Cultivated	Tropical				1	1		1	1	1	1		50	1500	1450	https://www.cabi.org/isc/datasheet/119818	scarlet morning glory
			Ipomoea_alba	L.	Convolvulaceae	Ipomoea	Herbaceous climber	Cultivated	Tropical				1	1		1	1	1			50	1500	1450	https://www.cabi.org/isc/datasheet/119823	evening glory
			Merremia_aegyptia	(L.) Urb.	Convolvulaceae	Merremia	Herbaceous climber	Invasive	Tropical										1	1	50	800	750	https://www.cabi.org/isc/datasheet/119828	hairy woodrose
			Neomarica_caerulea	(Ker Gawl.) Sprague	Iridaceae	Neomarica	Herb	Invasive	Not found					1				1			50	400	350	https://www.cabi.org/isc/datasheet/119832	walking iris
			Triumfetta_bogotensis	DC.	Malvaceae	Triumfetta	Herb	Invasive	Tropical				1			1					1000	1700	700	https://www.cabi.org/isc/datasheet/119850
			Nopalea_cochenillifera	(L.) Salm-Dyck	Cactaceae	Nopalea	Shrub	Invasive	Not found					1		1			1		250	1000	750	https://www.cabi.org/isc/datasheet/119852	cochineal cactus
		Thyrsacanthus strictus	Odontonema_tubaeforme	(Bertol.) Kuntze.	Acanthaceae	Odontonema	Shrub	Cultivated	Not found				1	1				1			50	400	350	https://www.cabi.org/isc/datasheet/119854
			Euphorbia_hypericifolia	L.	Euphorbiaceae	Euphorbia	Herb	Invasive	Tropical							1	1	1			50	1830	1780	https://www.cabi.org/isc/datasheet/119929	graceful spurge
			Barleria_lupulina	Lindl.	Acanthaceae	Barleria	Shrub	Cultivated	Tropical	1								1			50	400	350	https://www.cabi.org/isc/datasheet/120108	hophead Philippine violet
		Capsicum annuum var. Cerasiforme	Capsicum_baccatum	L.	Solanaceae	Capsicum	Herb	Invasive	Temperate					1			1				1500	1500	0	https://www.cabi.org/isc/datasheet/120109	pepper
			Gomphrena_serrata	L.	Amaranthaceae	Gomphrena	Herb	Cultivated	Tropical				1	1				1	1	1	50	1600	1550	https://www.cabi.org/isc/datasheet/120122
			Pelargonium_zonale	(L.) L'Hér. ex Aiton	Geraniaceae	Pelargonium	Herb	Invasive	Tropical	1						1				1	1800	1800	0	https://www.cabi.org/isc/datasheet/120129	horseshoe pelargonium
	Mussaenda luteola	Ophiorrhiza lanceolata	Pentas_lanceolata	(Forssk.) Deflers	Rubiaceae	Pentas	Shrub	Cultivated	Tropical	1								1			50	400	350	https://www.cabi.org/isc/datasheet/120131
			Solanum_erianthum	D. Don	Solanaceae	Solanum	Shrub	Naturalised	Cosmopolitan				1	1	1	1	1	1	1	1	50	2100	2050	https://www.cabi.org/isc/datasheet/120139	potato tree
			Tithonia_rotundifolia	(Mill.) S.F.Blake	Asteraceae	Tithonia	Shrub	Cultivated	Tropical				1	1	1	1	1				50	2300	2250	https://www.cabi.org/isc/datasheet/120140	red sunflower
		Zinnia multiflora	Zinnia_peruviana	(L.) L.	Asteraceae	Zinnia	Herb	Invasive	Tropical				1	1		1	1	1	1		50	2500	2450	https://www.cabi.org/isc/datasheet/120142	Peruvian zinnia
		Galinsoga ciliata	Galinsoga_quadriradiata	Ruiz & Pav.	Asteraceae	Galinsoga	Herb	Invasive	Cosmopolitan				1		1	1	1	1	1		50	2200	2150	https://www.cabi.org/isc/datasheet/120145	shaggy soldier
			Nelsonia_canescens	(Lam.) Spreng.	Acanthaceae	Nelsonia	Herb	Invasive	Tropical	1					1	1	1	1	1		50	1200	1150	https://www.cabi.org/isc/datasheet/120146	blue pussyleaf
			Opuntia_monacantha	(Willd.) Haw.	Cactaceae	Opuntia	Shrub	Invasive	Tropical					1	1	1	1	1	1		50	1800	1750	https://www.cabi.org/isc/datasheet/120172	common prickly pear
			Cestrum_nocturnum	L.	Solanaceae	Cestrum	Shrub	Cultivated	Tropical				1	1		1	1	1	1		400	1800	1400	https://www.cabi.org/isc/datasheet/12031	night jessamine
		Boussingaultia baselloides	Anredera_baselloides	(Kunth) Baill.	Basellaceae	Anredera	Herb	Invasive	Tropical					1				1					0	https://www.cabi.org/isc/datasheet/120417	Madeira vine
			Fimbristylis_cymosa	R.Br.	Cyperaceae	Fimbristylis	Herb	Naturalised	Tropical		1		1	1			1				50	400	350	https://www.cabi.org/isc/datasheet/120575	tropical fimbry
			Neurolaena_lobata	(L.) R.Br. ex Cass.	Asteraceae	Neurolaena	Herb	Unknown	Not found				1	1		1							0	https://www.cabi.org/isc/datasheet/120577
			Opuntia_elatior	Mill.	Cactaceae	Opuntia	Shrub	Cultivated	Tropical					1		1		1	1	1	1580	1580	0	https://www.cabi.org/isc/datasheet/120784	red-flower prickly pear
Brassica campestris subsp. trilocularis	Brassica rapa var. dichotoma	Brassica campestris	Brassica_rapa	L.	Brassicaceae	Brassica	Herb	Cultivated	Temperate						1	1	1	1	1	1	50	2800	2750	https://www.cabi.org/isc/datasheet/121115	field mustard
			Polygonum_arenastrum	Boreau	Polygonaceae	Polygonum	Herb	Naturalised	Temperate			1								1	3500	3500	0	https://www.cabi.org/isc/datasheet/121176	common knotweed
			Caladium_bicolor	(Aiton) Vent.	Araceae	Caladium	Herb	Cultivated	Tropical					1				1			50	400	350	https://www.cabi.org/isc/datasheet/121808	heart of Jesus
		Pedilanthus tithymaloides	Euphorbia_tithymaloides	L.	Euphorbiaceae	Euphorbia	Shrub	Cultivated	Tropical				1	1		1		1			200	500	300	https://www.cabi.org/isc/datasheet/121886	devil's backbone
			Lycopersicon_esculentum	Mill.	Solanaceae	Lycopersicon	Herb	Cultivated	Tropical						1	1	1	1	1	1	50	2500	2450	https://www.cabi.org/isc/datasheet/122417
		Cassia lechenaultiana	Chamaecrista_nictitans	(Collad.) H.S.Irwin & Barneby	Fabaceae	Chamaecrista	Herb	Naturalised	Not found				1	1		1		1			1000	2400	1400	https://www.cabi.org/isc/datasheet/12562	sensitive partridge pea
			Chenopodium_album	L.	Amaranthaceae	Chenopodium	Herb	Invasive	Cosmopolitan	1		1			1	1	1	1	1	1	50	2600	2550	https://www.cabi.org/isc/datasheet/12648	fat hen
			Chloris_barbata	Sw,	Poaceae	Chloris	Herb	Invasive	Tropical									1		1	50	400	350	https://www.cabi.org/isc/datasheet/13113	purpletop chloris
	Chrysanthemum vulgare	Chrysanthemum leucanthemum	Leucanthemum_vulgare	(Vaill.) Lam.	Asteraceae	Leucanthemum	Herb	Invasive	Temperate			1				1	1	1	1	1	1400	3000	1600	https://www.cabi.org/isc/datasheet/13357	oxeye daisy
			Cichorium_endivia	L.	Asteraceae	Cichorium	Herb	Invasive	Temperate									1			50	200	150	https://www.cabi.org/isc/datasheet/13408	endives
		Citrus pseudolimonum	Citrus_aurantiifolia	(Christm.) Swingle	Rutaceae	Citrus	Tree	Invasive	Tropical							1		1	1		50	1800	1750	https://www.cabi.org/isc/datasheet/13438	lime
			Cinnamomum_camphora	(L.) J.Presl	Lauraceae	Cinnamomum	Tree	Cultivated	Tropical						1	1	1	1	1		50	2500	2450	https://www.cabi.org/isc/datasheet/13519	camphor laurel
		Cinnamomum zeylanicum	Cinnamomum_verum	J.Presl	Lauraceae	Cinnamomum	Tree	Cultivated	Tropical									1			50	200	150	https://www.cabi.org/isc/datasheet/13573	cinnamon
			Cleome_rutidosperma	DC.	Cleomaceae	Cleome	Herb	Invasive	Tropical	1						1	1				50	625	575	https://www.cabi.org/isc/datasheet/14044	fringed spiderflower
			Cleome_viscosa	L.	Cleomaceae	Cleome	Herb	Cultivated	Tropical				1	1		1	1	1	1	1	50	2000	1950	https://www.cabi.org/isc/datasheet/14045	Asian spiderflower
			Clerodendrum_thomsoniae	Balf.f.	Lamiaceae	Clerodendrum	Woody climber	Cultivated	Tropical	1						1					1350	1350	0	https://www.cabi.org/isc/datasheet/14337	bleeding glory bower
		Phoenix humilis	Chamaerops_humilis	L.	Arecaceae	Chamaerops	Tree	Cultivated	Not found	1		1					1	1	1	1	150	1981	1831	https://www.cabi.org/isc/datasheet/14353	dwarf fan palm
			Canavalia_ensiformis	(L.) DC.	Fabaceae	Canavalia	Woody climber	Cultivated	Tropical					1	1			1			50	400	350	https://www.cabi.org/isc/datasheet/14486	gotani bean
	Cannabis sativa var. kafiristanica	Cannabis sativa var. indica	Cannabis_sativa	L.	Cannabaceae	Cannabis	Herb	Cultivated	Temperate						1	1	1	1	1	1	200	2500	2300	https://www.cabi.org/isc/datasheet/14497	hemp
Canna edulis	Canna orientalis	Canna chinensis	Canna_indica	L.	Cannaceae	Canna	Herb	Invasive	Tropical				1	1	1	1	1	1	1	1	200	1970	1770	https://www.cabi.org/isc/datasheet/14575	canna lilly
			Cestrum_aurantiacum	Lindl.	Solanaceae	Cestrum	Shrub	Cultivated	Tropical				1	1		1	1	1			1500	2300	800	https://www.cabi.org/isc/datasheet/14929585	orange cestrum
			Coriandrum_sativum	L.	Apiaceae	Coriandrum	Herb	Cultivated	Temperate			1			1	1	1	1	1	1	200	2700	2500	https://www.cabi.org/isc/datasheet/15300	coriander
	Capsicum annuum var. Grossum	Capsicum frutescens	Capsicum_annuum	L.	Solanaceae	Capsicum	Herb	Invasive	Temperate				1	1	1	1	1	1	1		200	2500	2300	https://www.cabi.org/isc/datasheet/15784	bell pepper
			Crassocephalum_crepidioides	(Benth.) S.Moore	Asteraceae	Crassocephalum	Herb	Invasive	Tropical	1					1	1	1	1	1	1	50	2100	2050	https://www.cabi.org/isc/datasheet/15870	redflower ragleaf
			Crataegus_monogyna	Jacq	Rosaceae	Crataegus	Tree	Invasive	Temperate	1		1								1	1700	2500	800	https://www.cabi.org/isc/datasheet/16496	hawthorn
			Catharanthus_roseus	(L.) G.Don	Apocynaceae	Catharanthus	Shrub	Cultivated	Tropical	1					1	1	1	1	1		50	1500	1450	https://www.cabi.org/isc/datasheet/16884	Madagascar periwinkle
			Cuscuta_campestris	Yunck.	Convolvulaceae	Cuscuta	Herbaceous climber	Invasive	Tropical				1	1		1					50	2400	2350	https://www.cabi.org/isc/datasheet/17111	field dodder
	Cuscuta europaea var. indica	Cuscuta brevistyla	Cuscuta_europaea	L.	Convolvulaceae	Cuscuta	Herbaceous climber	Invasive	Tropical	1		1				1	1	1	1	1	1700	4250	2550	https://www.cabi.org/isc/datasheet/17113	European dodder
			Colocasia_esculenta	(L.) Schott	Araceae	Colocasia	Herb	Cultivated	Tropical		1				1	1	1	1	1		50	2690	2640	https://www.cabi.org/isc/datasheet/17221	taro
			Cymbopogon_citratus	(DC.) Stapf	Poaceae	Cymbopogon	Herb	Invasive	Tropical					1		1					50	400	350	https://www.cabi.org/isc/datasheet/17377	lemongrass
			Cynodon_dactylon	L.Pers.	Poaceae	Cynodon	Herb	Invasive	Tropical						1	1	1	1	1	1	50	2500	2450	https://www.cabi.org/isc/datasheet/17463	Bermuda grass
			Cynodon_plectostachyus	(K.Schum.) Pilg.	Poaceae	Cynodon	Herb	Invasive	Tropical	1							1				50	200	150	https://www.cabi.org/isc/datasheet/17464	African stargrass
			Cytisus_scoparius	(D.) Link	Fabaceae	Cytisus	Shrub	Invasive	Temperate	1		1						1	1				0	https://www.cabi.org/isc/datasheet/17610	Scotch broom
		Datura meteloides	Datura_innoxia	Mill.	Solanaceae	Datura	Herb	Invasive	Tropical					1				1	1	1	400	2500	2100	https://www.cabi.org/isc/datasheet/18004	downy thorn apple
		Datura fastuosa	Datura_metel	L.	Solanaceae	Datura	Herb	Cultivated	Tropical					1	1	1	1	1	1	1	50	1300	1250	https://www.cabi.org/isc/datasheet/18005	Hindu datura
			Datura_stramonium	L.	Solanaceae	Datura	Herb	Invasive	Tropical				1		1	1	1	1	1	1	50	2500	2450	https://www.cabi.org/isc/datasheet/18006	jimsonweed
			Delonix_regia	(Hook.) Raf.	Fabaceae	Delonix	Tree	Cultivated	Tropical	1						1	1	1	1		200	1500	1300	https://www.cabi.org/isc/datasheet/18521	flamboyant
			Drymaria_cordata	(L.) Willd. ex Schult.	Caryophyllaceae	Drymaria	Herb	Invasive	Tropical				1	1	1	1	1	1	1		50	2000	1950	https://www.cabi.org/isc/datasheet/20020	tropical chickweed
			Senna_didymobotrya	(Fresen.) H.S.Irwin & Barneby	Fabaceae	Senna	Shrub	Invasive	Tropical	1								1			50	400	350	https://www.cabi.org/isc/datasheet/20060234	African senna
		Duranta repens	Duranta_erecta	L.	Verbenaceae	Duranta	Woody climber	Cultivated	Tropical				1	1		1	1	1	1		200	1650	1450	https://www.cabi.org/isc/datasheet/20192	golden dewdrop
	Echinochloa crus-galli var. submutica	Echinochloa crus-galli var. breviseta	Echinochloa_crus-galli	(L.) P.Beauv	Poaceae	Echinochloa	Herb	Naturalised	Temperate						1	1	1	1	1	1	50	2610	2560	https://www.cabi.org/isc/datasheet/20367	barnyard grass
			Echinochloa_colona	(L.) Link	Poaceae	Echinochloa	Herb	Naturalised	Temperate						1	1	1	1	1	1	50	2400	2350	https://www.cabi.org/isc/datasheet/20368	junglerice
		Eclipta alba	Eclipta_prostrata	(L.) L.	Asteraceae	Eclipta	Herb	Invasive	Tropical				1	1	1	1	1	1	1	1	50	2350	2300	https://www.cabi.org/isc/datasheet/20395	eclipta
			Verbesina_encelioides	(Cav.) Benth. & Hook.f. ex A.Gray	Asteraceae	Verbesina	Herb	Invasive	Not found				1					1	1		50	600	550	https://www.cabi.org/isc/datasheet/20396	golden crownbeard
			Eriobotrya_japonica	(Thunb.) Lindl.	Rosaceae	Eriobotrya	Tree	Cultivated	Temperate								1	1	1	1	400	600	200	https://www.cabi.org/isc/datasheet/20559	loquat
			Emex_australis	Steinh.	Polygonaceae	Emex	Herb	Invasive	Not found	1										1	50	400	350	https://www.cabi.org/isc/datasheet/20826	Doublegee
		Chamaesyce hirta	Euphorbia_hirta	L.	Euphorbiaceae	Euphorbia	Herb	Invasive	Tropical				1	1	1	1	1	1	1	1	50	2500	2450	https://www.cabi.org/isc/datasheet/21355	garden spurge
			Euphorbia_tirucalli	L.	Euphorbiaceae	Euphorbia	Tree	Cultivated	Tropical	1							1	1			50	400	350	https://www.cabi.org/isc/datasheet/21381	Indian-tree spurge
			Acacia_auriculiformis	Benth.	Fabaceae	Acacia	Tree	Naturalised	Tropical							1		1			50	1000	950	https://www.cabi.org/isc/datasheet/2157
			Erigeron_annuus	(L.) Pers.	Asteraceae	Erigeron	Herb	Invasive	Cosmopolitan				1		1			1	1	1	1500	3000	1500	https://www.cabi.org/isc/datasheet/21734	annual fleabane
			Acacia_dealbata	Link	Fabaceae	Acacia	Tree	Invasive	Tropical		1							1	1		400	1400	1000	https://www.cabi.org/isc/datasheet/2207	acacia bernier
			Acacia_decurrens	Willd.	Fabaceae	Acacia	Tree	Cultivated	Tropical		1					1		1	1		1500	2100	600	https://www.cabi.org/isc/datasheet/2208
			Acacia_farnesiana	(L.) Willd.	Fabaceae	Acacia	Shrub	Cultivated	Tropical				1	1	1	1	1	1	1	1	50	1800	1750	https://www.cabi.org/isc/datasheet/2236	huisache
			Eucalyptus_sideroxylon	A.Cunn. ex Woolls	Myrtaceae	Eucalyptus	Tree	Cultivated	Tropical		1							1	1				0	https://www.cabi.org/isc/datasheet/22476	black ironbark
			Eucalyptus_alba	Reinw. ex Blume	Myrtaceae	Eucalyptus	Tree	Cultivated	Tropical		1						1	1		1	1300	1700	400	https://www.cabi.org/isc/datasheet/22557	white gum
			Eucalyptus_camaldulensis	Dehnh.	Myrtaceae	Eucalyptus	Tree	Cultivated	Tropical		1							1	1		50	400	350	https://www.cabi.org/isc/datasheet/22596	red gum
		Eucalyptus citriodora	Corymbia_citriodora	(Hook.) K.D.Hill & L.A.S.Johnson	Myrtaceae	Corymbia	Tree	Cultivated	Not found		1					1		1			50	400	350	https://www.cabi.org/isc/datasheet/22602	lemon-scented gum
			Eucalyptus_globulus	Labill.	Myrtaceae	Eucalyptus	Tree	Cultivated	Tropical		1							1	1		50	400	350	https://www.cabi.org/isc/datasheet/22680	Tasmanian blue gum
		Eucalyptus rostrata	Eucalyptus_robusta	Sm.	Myrtaceae	Eucalyptus	Tree	Cultivated	Tropical		1					1		1			1400	1400	0	https://www.cabi.org/isc/datasheet/22843	swamp mahogany
		Eupatorium adenophorum	Ageratina_adenophora	(Spreng.) R.M.King & H.Rob.	Asteraceae	Ageratina	Shrub	Invasive	Not found				1		1	1	1	1	1	1	50	2400	2350	https://www.cabi.org/isc/datasheet/23243	Croftonweed
		Eupatorium odoratum	Chromolaena_odorata	(L.) R.M.King & H.Rob.	Asteraceae	Chromolaena	Herb	Invasive	Not found				1	1	1	1	1	1			50	1500	1450	https://www.cabi.org/isc/datasheet/23248	Siam weed
		Eupatorium riparium	Ageratina_riparia	(Regel) R.M.King & H.Rob.	Asteraceae	Ageratina	Herb	Invasive	Not found				1					1			50	1000	950	https://www.cabi.org/isc/datasheet/23251	mistflower
			Acacia_mearnsii	De Wild.	Fabaceae	Acacia	Tree	Cultivated	Tropical		1								1		400	1000	600	https://www.cabi.org/isc/datasheet/2326	black wattle
			Dahlia_imperialis	Roezl ex Ortgies	Asteraceae	Dahlia	Shrub	Invasive	Tropical				1	1		1	1	1			50	2500	2450	https://www.cabi.org/isc/datasheet/23278611	bell tree dahlia
			Acacia_melanoxylon	R.Br.	Fabaceae	Acacia	Tree	Cultivated	Tropical		1					1					2000	2000	0	https://www.cabi.org/isc/datasheet/2329
		Euphorbia geniculata	Euphorbia_heterophylla	L.	Euphorbiaceae	Euphorbia	Herb	Invasive	Tropical						1		1	1	1	1	50	2500	2450	https://www.cabi.org/isc/datasheet/23313	wild poinsettia
			Ficus_carica	L.	Moraceae	Ficus	Tree	Cultivated	Tropical	1		1						1	1	1	400	1000	600	https://www.cabi.org/isc/datasheet/24078	common fig
		Ficus scandens	Ficus_pumila	L.	Moraceae	Ficus	Tree	Invasive	Tropical								1	1	1		457	1400	943	https://www.cabi.org/isc/datasheet/24162	creeping fig
			Foeniculum_vulgare	Mill.	Apiaceae	Foeniculum	Herb	Cultivated	Temperate	1		1				1	1	1		1	1700	2300	600	https://www.cabi.org/isc/datasheet/24271	fennel
			Fragaria_vesca	L.	Rosaceae	Fragaria	Herb	Naturalised	Temperate	1		1	1		1	1		1	1	1	1500	3810	2310	https://www.cabi.org/isc/datasheet/24409	wild strawberry
			Acanthospermum_hispidum	DC.	Asteraceae	Acanthospermum	Herb	Invasive	Temperate				1			1	1	1	1	1	50	1500	1450	https://www.cabi.org/isc/datasheet/2465	bristly starbur
		Gardenia angustifolia	Gardenia_jasminoides	J.Ellis	Rubiaceae	Gardenia	Herb	Invasive	Tropical						1		1	1			1000	2500	1500	https://www.cabi.org/isc/datasheet/24734	cape jasmine
			Galium_aparine	L.	Rubiaceae	Galium	Herb	Invasive	Cosmopolitan	1		1					1	1	1	1	50	2500	2450	https://www.cabi.org/isc/datasheet/24772	cleavers
		Gleditschia triacanthos	Gleditsia_triacanthos	L.	Fabaceae	Gleditsia	Tree	Cultivated	Cosmopolitan				1						1		50	400	350	https://www.cabi.org/isc/datasheet/25272	honey locust
			Galinsoga_parviflora	Cav.	Asteraceae	Galinsoga	Herb	Naturalised	Cosmopolitan				1	1	1	1	1	1	1	1	50	2500	2450	https://www.cabi.org/isc/datasheet/25299	gallant soldier
			Gliricidia_sepium	(Jacq.) Walp.	Fabaceae	Gliricidia	Tree	Cultivated	Not found				1	1		1					250	250	0	https://www.cabi.org/isc/datasheet/25380	gliricidia
			Gomphrena_globosa	L.	Amaranthaceae	Gomphrena	Herb	Cultivated	Tropical	1			1	1		1	1	1	1	1	200	1500	1300	https://www.cabi.org/isc/datasheet/25617	Globe amaranth
			Gossypium_barbadense	L.	Malvaceae	Gossypium	Shrub	Cultivated	Temperate					1		1	1				50	600	550	https://www.cabi.org/isc/datasheet/25794	Gallini cotton
			Grevillea_robusta	A.Cunn. ex R.Br.	Proteaceae	Grevillea	Tree	Cultivated	Tropical		1						1	1	1		50	1500	1450	https://www.cabi.org/isc/datasheet/25866	silky oak
			Hamelia_patens	Jacq.	Rubiaceae	Hamelia	Shrub	Cultivated	Tropical				1	1				1			50	400	350	https://www.cabi.org/isc/datasheet/26431
			Helianthus_annuus	L.	Asteraceae	Helianthus	Herb	Cultivated	Temperate				1			1		1		1	50	2370	2320	https://www.cabi.org/isc/datasheet/26714	sunflower
			Helianthus_tuberosus	L.	Asteraceae	Helianthus	Herb	Invasive	Temperate				1			1	1	1	1	1	50	2300	2250	https://www.cabi.org/isc/datasheet/26716	Jerusalem artichoke
			Heliotropium_indicum	L.	Boraginaceae	Heliotropium	Herb	Invasive	Tropical					1	1	1	1	1			50	500	450	https://www.cabi.org/isc/datasheet/26899	Indian heliotrope
			Hovenia_dulcis	Thunb.	Rhamnaceae	Hovenia	Tree	Invasive	Temperate						1	1		1			500	1829	1329	https://www.cabi.org/isc/datasheet/27697
			Jatropha_curcas	L.	Euphorbiaceae	Jatropha	Tree	Cultivated	Tropical				1	1	1	1	1	1	1	1	50	2000	1950	https://www.cabi.org/isc/datasheet/28393	jatropha
			Jatropha_gossypiifolia	L.	Euphorbiaceae	Jatropha	Shrub	Cultivated	Tropical				1	1	1		1	1			50	600	550	https://www.cabi.org/isc/datasheet/28394	bellyache bush
			Acer_negundo	L.	Sapindaceae	Acer	Tree	Invasive	Temperate				1	1				1	1	1	50	400	350	https://www.cabi.org/isc/datasheet/2862	box elder
			Ipomoea_quamoclit	L.	Convolvulaceae	Ipomoea	Herbaceous climber	Cultivated	Tropical				1	1		1	1	1	1	1	50	2000	1950	https://www.cabi.org/isc/datasheet/28796	Cupid's-flower
		Acer villosum	Acer_pseudoplatanus	L.	Sapindaceae	Acer	Tree	Cultivated	Temperate			1						1	1		1798	3000	1202	https://www.cabi.org/isc/datasheet/2884	sycamore
		Cassia hirsuta	Senna_hirsuta	(L.) H.S.Irwin & Barneby	Fabaceae	Senna	Shrub	Naturalised	Tropical				1	1	1			1			50	400	350	https://www.cabi.org/isc/datasheet/28967123	hairy senna
		Ixora lutea	Ixora_coccinea	L.	Rubiaceae	Ixora	Shrub	Cultivated	Tropical						1	1		1			50	300	250	https://www.cabi.org/isc/datasheet/29175	flame of woods
			Jacaranda_mimosifolia	D.Don	Bignoniaceae	Jacaranda	Tree	Cultivated	Tropical					1		1	1	1	1		50	1200	1150	https://www.cabi.org/isc/datasheet/29212	jacaranda
			Lagerstroemia_indica	L.	Lythraceae	Lagerstroemia	Shrub	Naturalised	Tropical							1		1	1	1	200	1000	800	https://www.cabi.org/isc/datasheet/29669	Indian crape myrtle
			Lantana_camara	L.	Verbenaceae	Lantana	Shrub	Invasive	Tropical				1	1	1	1	1	1	1	1	50	2000	1950	https://www.cabi.org/isc/datasheet/29771	lantana
			Lawsonia_inermis	L.	Lythraceae	Lawsonia	Herb	Cultivated	Tropical	1						1	1	1	1		50	1000	950	https://www.cabi.org/isc/datasheet/29956	Egyptian privet
		Dolichos lablab	Lablab_purpureus	(L.) Sweet	Fabaceae	Lablab	Herb	Invasive	Cosmopolitan	1					1	1	1	1	1		304	2500	2196	https://www.cabi.org/isc/datasheet/30003	hyacinth bean
		Lemna minima	Lemna_perpusilla	Torr.	Araceae	Lemna	Herb	Naturalised	Cosmopolitan				1			1	1	1	1	1	600	2400	1800	https://www.cabi.org/isc/datasheet/30243	duckweed
			Lepidium_virginicum	L.	Brassicaceae	Lepidium	Herb	Naturalised	Cosmopolitan				1	1	1	1		1	1	1	50	2500	2450	https://www.cabi.org/isc/datasheet/30303	Virginian peppercress
			Leersia_hexandra	Sw.	Poaceae	Leersia	Herb	Invasive	Tropical						1	1	1	1	1		50	1200	1150	https://www.cabi.org/isc/datasheet/30391	southern cut grass
			Ligustrum_lucidum	W.T.Aiton	Oleaceae	Ligustrum	Tree	Invasive	Temperate							1	1	1	1	1	50	2900	2850	https://www.cabi.org/isc/datasheet/30751	broad-leaf privet
	Ligustrum nepalense	Ligustrum indicum	Ligustrum_sinense	Lour..	Oleaceae	Ligustrum	Tree	Invasive	Temperate									1	1	1	1600	1600	0	https://www.cabi.org/isc/datasheet/30763	Chinese privet
			Livistona_chinensis	(Jacq.) R.Br. ex Mart.	Arecaceae	Livistona	Tree	Cultivated	Tropical		1					1		1			50	1500	1450	https://www.cabi.org/isc/datasheet/31059	Chinese fan palm
			Lolium_multiflorum	Lam.	Poaceae	Lolium	Herb	Invasive	Temperate	1		1				1		1	1		1980	2700	720	https://www.cabi.org/isc/datasheet/31165	Italian ryegrass
		Lolium temulentum var. arvense	Lolium_temulentum	L.	Poaceae	Lolium	Herb	Invasive	Temperate							1	1	1	1	1	50	2300	2250	https://www.cabi.org/isc/datasheet/31169	darnel
			Lonicera_japonica	Thunb.	Caprifoliaceae	Lonicera	Woody climber	Invasive	Temperate							1	1	1	1	1	50	2200	2150	https://www.cabi.org/isc/datasheet/31191	Japanese honeysuckle
			Leucaena_leucocephala	(Lam.) de Wit	Fabaceae	Leucaena	Tree	Invasive	Temperate				1	1	1	1	1	1	1	1	50	1600	1550	https://www.cabi.org/isc/datasheet/31634	leucaena
			Lythrum_salicaria	L.	Lythraceae	Lythrum	Herb	Invasive	Cosmopolitan	1		1							1	1	1200	2200	1000	https://www.cabi.org/isc/datasheet/31890	purple loosestrife
		Malvaviscus arboreus var. Penduliflorus	Malvaviscus_arboreus	Moc. & Sessé ex DC.	Malvaceae	Malvaviscus	Shrub	Cultivated	Tropical				1	1		1	1	1			250	1200	950	https://www.cabi.org/isc/datasheet/32383	wax mallow
			Merremia_umbellata	(L.) Hallier f.	Convolvulaceae	Merremia	Herbaceous climber	Invasive	Tropical					1	1	1	1				50	1400	1350	https://www.cabi.org/isc/datasheet/33477	hogvine
			Mikania_micrantha	Kunth	Asteraceae	Mikania	Herbaceous climber	Invasive	Tropical				1	1	1	1	1				50	1900	1850	https://www.cabi.org/isc/datasheet/34095	bitter vine
			Mimosa_pudica	L.	Fabaceae	Mimosa	Shrub	Invasive	Tropical		1				1	1	1	1	1	1	50	1500	1450	https://www.cabi.org/isc/datasheet/34202	sensitive plant
			Mirabilis_jalapa	L.	Nyctaginaceae	Mirabilis	Herb	Cultivated	Tropical					1	1	1	1	1	1	1	300	2000	1700	https://www.cabi.org/isc/datasheet/34254	four o'clock flower
			Manilkara_zapota	(L.) P.Royen	Sapotaceae	Manilkara	Tree	Cultivated	Tropical				1	1				1			50	400	350	https://www.cabi.org/isc/datasheet/34560	sapodilla
			Anethum_graveolens	L.	Apiaceae	Anethum	Herb	Cultivated	Temperate							1	1	1	1	1	200	2600	2400	https://www.cabi.org/isc/datasheet/3472	dill
			Monochoria_vaginalis	(Burm.f.) C.Presl	Pontederiaceae	Monochoria	Herb	Invasive	Tropical						1	1	1	1	1	1	50	2400	2350	https://www.cabi.org/isc/datasheet/34807	pickerel weed
			Morus_alba	L.	Moraceae	Morus	Tree	Cultivated	Temperate							1		1	1	1	50	2500	2450	https://www.cabi.org/isc/datasheet/34816	mora
			Morus_nigra	L.	Moraceae	Morus	Tree	Cultivated	Temperate							1				1	50	1700	1650	https://www.cabi.org/isc/datasheet/34830	black mulberry
			Morinda_citrifolia	L.	Rubiaceae	Morinda	Tree	Cultivated	Tropical		1					1					50	200	150	https://www.cabi.org/isc/datasheet/34854	Indian mulberry
	Myricaria squamosa	Myricaria bracteata	Myricaria_germanica	(L.) Desv.	Tamaricaceae	Myricaria	Shrub	Cultivated	Temperate			1			1		1	1	1		2500	4268	1768	https://www.cabi.org/isc/datasheet/35536
			Nandina_domestica	Thunb.	Berberidaceae	Nandina	Shrub	Cultivated	Temperate							1		1	1		50	1000	950	https://www.cabi.org/isc/datasheet/35692	Nandina
			Ageratum_conyzoides	(L.) L.	Asteraceae	Ageratum	Herb	Invasive	Tropical					1	1	1	1	1	1	1	50	2000	1950	https://www.cabi.org/isc/datasheet/3572	billy goat weed
			Ageratum_houstonianum	Mill.	Asteraceae	Ageratum	Herb	Naturalised	Tropical				1	1	1	1	1	1	1	1	50	1400	1350	https://www.cabi.org/isc/datasheet/3573	Blue billygoatweed
			Nicandra_physalodes	(L.) Gaertn.	Solanaceae	Nicandra	Herb	Invasive	Tropical				1	1		1	1	1	1	1	50	2600	2550	https://www.cabi.org/isc/datasheet/36289	apple of Peru
			Nicotiana_tabacum	L.	Solanaceae	Nicotiana	Herb	Cultivated	Tropical					1	1	1	1	1	1		50	2500	2450	https://www.cabi.org/isc/datasheet/36326	tobacco
		Opuntia vulgaris	Opuntia_ficus-indica	(L.) Mill.	Cactaceae	Opuntia	Shrub	Invasive	Tropical					1				1		1	50	400	350	https://www.cabi.org/isc/datasheet/37714	prickly pear
			Oxalis_corniculata	L.	Oxalidaceae	Oxalis	Herb	Invasive	Cosmopolitan						1	1	1	1	1	1	50	2800	2750	https://www.cabi.org/isc/datasheet/38154	creeping woodsorrel
			Oxalis_latifolia	Kunth	Oxalidaceae	Oxalis	Herb	Invasive	Cosmopolitan				1	1		1	1			1	50	2450	2400	https://www.cabi.org/isc/datasheet/38157	sorrel
		Oxalis cernua	Oxalis_pes-caprae	L.	Oxalidaceae	Oxalis	Herb	Invasive	Cosmopolitan	1								1	1		50	400	350	https://www.cabi.org/isc/datasheet/38158	Bermuda buttercup
			Agrostis_capillaris	L.	Poaceae	Agrostis	Herb	Naturalised	Cosmopolitan	1		1				1					2130	2550	420	https://www.cabi.org/isc/datasheet/3830	common bent
			Agave_americana	L.	Asparagaceae	Agave	Shrub	Cultivated	Tropical				1			1		1			50	2000	1950	https://www.cabi.org/isc/datasheet/3851	century plant
			Parkinsonia_aculeata	L.	Fabaceae	Parkinsonia	Tree	Cultivated	Tropical				1	1				1	1	1	400	1000	600	https://www.cabi.org/isc/datasheet/38519	Mexican palo-verde
			Agave_sisalana	Perrine	Asparagaceae	Agave	Herb	Invasive	Tropical					1			1	1			50	1500	1450	https://www.cabi.org/isc/datasheet/3855
		Passiflora incarnata	Passiflora_edulis	Sims	Passifloraceae	Passiflora	Herbaceous climber	Cultivated	Tropical					1		1	1	1	1	1	50	2200	2150	https://www.cabi.org/isc/datasheet/38799	passionfruit
			Passiflora_foetida	L.	Passifloraceae	Passiflora	Herbaceous climber	Invasive	Tropical				1	1	1	1		1	1	1	50	2000	1950	https://www.cabi.org/isc/datasheet/38800	red fruit passion flower
			Passiflora_suberosa	L.	Passifloraceae	Passiflora	Herbaceous climber	Cultivated	Tropical				1	1				1	1	1	400	1000	600	https://www.cabi.org/isc/datasheet/38805	corkystem passionflower
		Choerospondias auriculata	Ailanthus_altissima	(Mill.) Swingle	Simaroubaceae	Ailanthus	Tree	Cultivated	Tropical									1	1	1	1700	3800	2100	https://www.cabi.org/isc/datasheet/3889	tree-of-heaven
		Paspalum paspalodes	Paspalum_distichum	L.	Poaceae	Paspalum	Herb	Invasive	Tropical				1	1		1	1	1	1	1	200	2000	1800	https://www.cabi.org/isc/datasheet/38952	knotgrass
			Paspalum_dilatatum	Poir.	Poaceae	Paspalum	Herb	Invasive	Tropical					1		1		1	1		50	2160	2110	https://www.cabi.org/isc/datasheet/38953	dallisgrass
			Paspalum_notatum	Flüggé	Poaceae	Paspalum	Herb	Invasive	Tropical				1	1		1					500	500	0	https://www.cabi.org/isc/datasheet/38954	bahiagrass
			Peltophorum_pterocarpum	(DC.) K.Heyne	Fabaceae	Peltophorum	Tree	Cultivated	Tropical		1				1	1		1			200	300	100	https://www.cabi.org/isc/datasheet/39510	copperpod
			Pennisetum_clandestinum	Hochst. ex Chiov.	Poaceae	Pennisetum	Herb	Invasive	Tropical	1						1		1			50	400	350	https://www.cabi.org/isc/datasheet/39765	Kikuyu grass
			Pennisetum_polystachion	(L.) Schult.	Poaceae	Pennisetum	Herb	Invasive	Tropical	1							1	1			50	1600	1550	https://www.cabi.org/isc/datasheet/39770	mission grass
			Pennisetum_purpureum	Schumach.	Poaceae	Pennisetum	Herb	Cultivated	Tropical	1								1	1		50	400	350	https://www.cabi.org/isc/datasheet/39771	elephant grass
			Phytolacca_dioica	L.	Phytolaccaceae	Phytolacca	Herb	Cultivated	Cosmopolitan					1			1				50	400	350	https://www.cabi.org/isc/datasheet/39945
			Ipomoea_purpurea	(L.) Roth	Convolvulaceae	Ipomoea	Herbaceous climber	Naturalised	Tropical						1	1	1	1	1	1	50	2500	2450	https://www.cabi.org/isc/datasheet/40052	tall morning glory
			Phleum_pratense	L.	Poaceae	Phleum	Herb	Cultivated	Tropical	1		1						1	1	1			0	https://www.cabi.org/isc/datasheet/40248	timothy grass
		Samanea saman	Albizia_saman	(Jacq.) Merr..	Fabaceae	Albizia	Tree	Cultivated	Tropical					1		1		1			50	300	250	https://www.cabi.org/isc/datasheet/4026	rain tree
			Phaseolus_lunatus	L.	Fabaceae	Phaseolus	Herbaceous climber	Cultivated	Tropical				1	1		1	1	1	1		1100	2100	1000	https://www.cabi.org/isc/datasheet/40620	lima bean
			Physalis_angulata	L.	Solanaceae	Physalis	Herb	Invasive	Cosmopolitan				1	1		1	1	1	1	1	50	1700	1650	https://www.cabi.org/isc/datasheet/40711	cutleaf groundcherry
			Physalis_peruviana	L.	Solanaceae	Physalis	Herb	Cultivated	Cosmopolitan					1	1	1	1	1	1	1	50	2200	2150	https://www.cabi.org/isc/datasheet/40713	Cape gooseberry
			Allamanda_cathartica	L.	Apocynaceae	Allamanda	Woody climber	Naturalised	Tropical					1	1	1		1			400	500	100	https://www.cabi.org/isc/datasheet/4098	yellow allamanda
			Pithecellobium_dulce	(Roxb.) Benth.	Fabaceae	Pithecellobium	Tree	Cultivated	Tropical				1	1	1	1	1	1			200	600	400	https://www.cabi.org/isc/datasheet/41187	Manila tamarind
		Aleurites fordii	Vernicia_fordii	(Hemsl.) Airy Shaw	Euphorbiaceae	Vernicia	Tree	Cultivated	Temperate							1		1			50	1500	1450	https://www.cabi.org/isc/datasheet/4122	tung-oil tree
		Aloe barbadensis	Aloe_vera	(L.) Burm.f.	Xanthorrhoeaceae	Aloe	Shrub	Cultivated	Tropical	1						1	1	1	1	1	400	1400	1000	https://www.cabi.org/isc/datasheet/4192	true aloe
		Plumbago capensis	Plumbago_auriculata	Lam.	Plumbaginaceae	Plumbago	Shrub	Cultivated	Cosmopolitan	1							1	1			1000	1000	0	https://www.cabi.org/isc/datasheet/41933	Cape leadwort
		Plumeria rubra f. acutifolia	Plumeria_rubra	L.	Apocynaceae	Plumeria	Tree	Cultivated	Cosmopolitan				1	1	1	1	1	1			50	1400	1350	https://www.cabi.org/isc/datasheet/42060	red frangipani
			Phyllostachys_bambusoides	Siebold & Zucc.	Poaceae	Phyllostachys	Herb	Cultivated	Temperate							1			1		50	400	350	https://www.cabi.org/isc/datasheet/42073	castillon bamboo
		Alocasia indica	Alocasia_macrorrhizos	(L.) G.Don	Araceae	Alocasia	Herb	Naturalised	Tropical		1				1	1					50	1500	1450	https://www.cabi.org/isc/datasheet/4220	giant taro
		Poa royleana	Poa_annua	L.	Poaceae	Poa	Herb	Naturalised	Cosmopolitan							1	1	1	1	1	400	2800	2400	https://www.cabi.org/isc/datasheet/42485	annual meadowgrass
			Poa_compressa	L.	Poaceae	Poa	Herb	Naturalised	Cosmopolitan	1		1							1				0	https://www.cabi.org/isc/datasheet/42487	Canada bluegrass
			Populus_alba	L.	Salicaceae	Populus	Tree	Cultivated	Temperate	1		1							1	1	1700	2100	400	https://www.cabi.org/isc/datasheet/43426	silver-leaf poplar
			Populus_nigra	L.	Salicaceae	Populus	Tree	Cultivated	Temperate	1		1				1		1	1	1	1700	1900	200	https://www.cabi.org/isc/datasheet/43535	black poplar
			Portulaca_oleracea	L.	Portulacaceae	Portulaca	Herb	Invasive	Tropical						1	1	1	1	1	1	50	2000	1950	https://www.cabi.org/isc/datasheet/43609	purslane
			Alopecurus_pratensis	L.	Poaceae	Alopecurus	Herb	Invasive	Temperate			1				1					2650	2650	0	https://www.cabi.org/isc/datasheet/4361
			Prosopis_juliflora	(Sw.) DC.	Fabaceae	Prosopis	Tree	Naturalised	Tropical				1	1				1	1	1	50	700	650	https://www.cabi.org/isc/datasheet/43942	mesquite
		Alternanthera tenella	Alternanthera_ficoidea	(L.) Sm.	Amaranthaceae	Alternanthera	Herb	Cultivated	Tropical					1				1	1		50	1000	950	https://www.cabi.org/isc/datasheet/4401	rabbit meat
			Alternanthera_philoxeroides	(Mart.) Griseb.	Amaranthaceae	Alternanthera	Herb	Invasive	Tropical								1	1	1	1	50	200	150	https://www.cabi.org/isc/datasheet/4403	alligator weed
			Prunus_campanulata	Maxim.	Rosaceae	Prunus	Tree	Invasive	Temperate									1					0	https://www.cabi.org/isc/datasheet/44268	Taiwan cherry
			Prunus_serotina	Ehrh.	Rosaceae	Prunus	Tree	Invasive	Temperate				1	1				1					0	https://www.cabi.org/isc/datasheet/44360	black cherry
			Psidium_guajava	L.	Myrtaceae	Psidium	Tree	Invasive	Tropical				1	1	1	1	1	1	1		50	1676	1626	https://www.cabi.org/isc/datasheet/45141	guava
			Amaranthus_caudatus	L.	Amaranthaceae	Amaranthus	Herb	Cultivated	Cosmopolitan								1	1	1	1	50	2300	2250	https://www.cabi.org/isc/datasheet/4642	Love-lies-bleeding
			Amaranthus_hybridus	L.	Amaranthaceae	Amaranthus	Herb	Invasive	Cosmopolitan				1	1	1	1	1	1	1	1	1000	2850	1850	https://www.cabi.org/isc/datasheet/4643	smooth pigweed
	Amaranthus hybridus subsp. cruentus	Amaranthus paniculatus	Amaranthus_cruentus	L.	Amaranthaceae	Amaranthus	Herb	Naturalised	Cosmopolitan							1	1	1	1	1	50	2300	2250	https://www.cabi.org/isc/datasheet/4645	redshank
			Amaranthus_spinosus	L.	Amaranthaceae	Amaranthus	Herb	Invasive	Cosmopolitan						1	1	1	1	1	1	50	2450	2400	https://www.cabi.org/isc/datasheet/4653	spiny amaranth
			Amaranthus_viridis	L.	Amaranthaceae	Amaranthus	Herb	Invasive	Cosmopolitan						1	1	1	1	1	1	50	1500	1450	https://www.cabi.org/isc/datasheet/4654	slender amaranth
		Raphanus sativus	Raphanus_raphanistrum	(L.) Domin	Brassicaceae	Raphanus	Herb	Invasive	Temperate	1		1			1	1	1	1	1	1	304	2700	2396	https://www.cabi.org/isc/datasheet/46795	wild radish
			Ambrosia_artemisiifolia	L.	Asteraceae	Ambrosia	Herb	Invasive	Cosmopolitan				1	1	1						50	400	350	https://www.cabi.org/isc/datasheet/4691	common ragweed
			Robinia_pseudoacacia	L.	Fabaceae	Robinia	Tree	Naturalised	Temperate				1					1	1	1	50	2400	2350	https://www.cabi.org/isc/datasheet/47698	black locust
			Sagittaria_sagittifolia	L.	Alismataceae	Sagittaria	Herb	Unknown	Tropical			1				1				1	50	1830	1780	https://www.cabi.org/isc/datasheet/48125
			Sansevieria_trifasciata	Prain	Asparagaceae	Sansevieria	Herb	Cultivated	Tropical	1						1					1800	1800	0	https://www.cabi.org/isc/datasheet/48196	mother-in-law‚Äôs tongue
			Salvia_splendens	Sellow ex Schult.	Lamiaceae	Salvia	Herb	Cultivated	Cosmopolitan					1		1		1			260	260	0	https://www.cabi.org/isc/datasheet/48213	scarlet sage
		Triadica sebifera	Triadica_sebifera	(L.) Small	Euphorbiaceae	Triadica	Tree	Cultivated	Not found									1	1	1	50	1800	1750	https://www.cabi.org/isc/datasheet/48351	Chinese tallow tree
			Sesbania_grandiflora	(L.) Pers.	Fabaceae	Sesbania	Tree	Cultivated	Tropical								1				200	200	0	https://www.cabi.org/isc/datasheet/49455	sesbania
			Sechium_edule	(Jacq.) Sw.	Cucurbitaceae	Sechium	Herbaceous climber	Cultivated	Tropical				1			1	1	1	1		400	2000	1600	https://www.cabi.org/isc/datasheet/49493	chayote
			Senna_multijuga	(Rich.) H.S.Irwin & Barneby	Fabaceae	Senna	Shrub	Cultivated	Tropical				1	1				1			50	400	350	https://www.cabi.org/isc/datasheet/49589	November shower
		Cassia laevigata	Senna_septemtrionalis	(Viv.) H.S.Irwin & Barneby	Fabaceae	Senna	Tree	Cultivated	Tropical				1	1		1		1			1067	1676	609	https://www.cabi.org/isc/datasheet/49597	smooth senna
		Setaria geniculata	Setaria_parviflora	(Poir.) M.Kerguelen.	Poaceae	Setaria	Herb	Invasive	Tropical				1	1			1	1	1		50	2200	2150	https://www.cabi.org/isc/datasheet/49768	knotroot foxtail
			Setaria_verticillata	(L.) P.Beauv.	Poaceae	Setaria	Herb	Invasive	Tropical	1		1				1	1	1	1	1	50	1800	1750	https://www.cabi.org/isc/datasheet/49775	bristly foxtail
			Solanum_mauritianum	Scop.	Solanaceae	Solanum	Shrub	Invasive	Cosmopolitan					1		1	1				50	1700	1650	https://www.cabi.org/isc/datasheet/50533	tobacco tree
			Solanum_rostratum	Dunal	Solanaceae	Solanum	Herb	Invasive	Cosmopolitan				1					1			50	400	350	https://www.cabi.org/isc/datasheet/50544	prickly nightshade
			Solanum_seaforthianum	Andrews	Solanaceae	Solanum	Woody climber	Cultivated	Cosmopolitan					1		1		1	1		50	1000	950	https://www.cabi.org/isc/datasheet/50548	Brazilian nightshade
			Solanum_torvum	Sw.	Solanaceae	Solanum	Shrub	Invasive	Cosmopolitan				1	1	1	1	1	1	1	1	50	1250	1200	https://www.cabi.org/isc/datasheet/50559	turkey berry
			Solanum_tuberosum	L.	Solanaceae	Solanum	Herb	Cultivated	Cosmopolitan							1	1	1	1	1	50	2800	2750	https://www.cabi.org/isc/datasheet/50561	potato
			Solanum_viarum	Dunal	Solanaceae	Solanum	Shrub	Naturalised	Cosmopolitan					1	1	1	1	1	1	1	50	2600	2550	https://www.cabi.org/isc/datasheet/50562	tropical soda apple
			Sonchus_arvensis	L.	Asteraceae	Sonchus	Herb	Invasive	Temperate			1				1		1	1	1	304	1900	1596	https://www.cabi.org/isc/datasheet/50583	perennial sowthistle
			Sonchus_oleraceus	(L.) L.	Asteraceae	Sonchus	Herb	Naturalised	Temperate	1		1			1	1	1	1	1	1	50	2600	2550	https://www.cabi.org/isc/datasheet/50584	common sowthistle
			Solidago_canadensis	L.	Asteraceae	Solidago	Herb	Invasive	Temperate				1					1			50	400	350	https://www.cabi.org/isc/datasheet/50599	Canadian goldenrod
			Sphenoclea_zeylanica	Gaertn.	Sphenocleaceae	Sphenoclea	Herb	Invasive	Tropical	1							1	1		1	50	800	750	https://www.cabi.org/isc/datasheet/51031	wedgewort
			Spartium_junceum	L.	Fabaceae	Spartium	Shrub	Invasive	Temperate	1		1				1		1	1	1	2000	3000	1000	https://www.cabi.org/isc/datasheet/51145	Spanish broom
			Stachytarpheta_jamaicensis	(L.) Vahl	Verbenaceae	Stachytarpheta	Herb	Invasive	Tropical					1	1						50	400	350	https://www.cabi.org/isc/datasheet/51364	Jamaica vervain
		Blainvillea latifolia	Synedrella_nodiflora	(L.) Gaertn.	Asteraceae	Synedrella	Herb	Invasive	Tropical				1	1		1	1	1			50	1981	1931	https://www.cabi.org/isc/datasheet/52325	synedrella
			Syzygium_jambos	(L.) Alston	Myrtaceae	Syzygium	Tree	Cultivated	Tropical						1	1	1	1			50	2000	1950	https://www.cabi.org/isc/datasheet/52443	rose apple
			Syzygium_malaccense	(L.) Merr. & L.M.Perry	Myrtaceae	Syzygium	Tree	Cultivated	Tropical						1						50	400	350	https://www.cabi.org/isc/datasheet/52448	Malay apple
		Tagetes patula	Tagetes_erecta	L.	Asteraceae	Tagetes	Herb	Cultivated	Tropical				1	1	1	1	1	1	1	1	50	2350	2300	https://www.cabi.org/isc/datasheet/52641	African marigold
			Tagetes_minuta	L.	Asteraceae	Tagetes	Herb	Invasive	Tropical					1	1	1	1	1	1	1	50	2600	2550	https://www.cabi.org/isc/datasheet/52642	stinking Roger
			Tecoma_stans	(L.) Juss. ex Kunth	Bignoniaceae	Tecoma	Tree	Invasive	Tropical				1	1		1		1	1		200	1200	1000	https://www.cabi.org/isc/datasheet/52951	yellow bells
		Tecomaria capensis	Tecoma_capensis	(Thunb.) Lindl..	Bignoniaceae	Tecoma	Woody climber	Cultivated	Tropical	1								1	1		50	400	350	https://www.cabi.org/isc/datasheet/52954	Cape honeysuckle
			Terminalia_catappa	L.	Combretaceae	Terminalia	Tree	Cultivated	Tropical	1	1				1	1	1				50	1000	950	https://www.cabi.org/isc/datasheet/53143	Singapore almond
			Anagallis_arvensis	L.	Primulaceae	Anagallis	Herb	Invasive	Temperate	1		1				1	1	1	1	1	50	2700	2650	https://www.cabi.org/isc/datasheet/5352	scarlet pimpernel
		Thevetia peruviana	Cascabela_thevetia	(L.) Lippold	Apocynaceae	Cascabela	Tree	Invasive	Tropical				1	1	1	1	1	1	1	1	130	1500	1370	https://www.cabi.org/isc/datasheet/53608	yellow oleander
			Thunbergia_alata	Bojer ex Sims	Acanthaceae	Thunbergia	Woody climber	Cultivated	Tropical	1					1	1		1			50	1300	1250	https://www.cabi.org/isc/datasheet/53646	black eyed Susan
			Tithonia_diversifolia	(Hemsl.) A.Gray	Asteraceae	Tithonia	Shrub	Cultivated	Tropical				1	1	1	1	1	1	1		50	1500	1450	https://www.cabi.org/isc/datasheet/54020	Tithonia
			Typha_angustifolia	L.	Typhaceae	Typha	Herb	Unknown	Cosmopolitan	1		1	1				1	1	1	1	200	2000	1800	https://www.cabi.org/isc/datasheet/54294	lesser bulrush
			Tridax_procumbens	(L.) L.	Asteraceae	Tridax	Herb	Invasive	Tropical				1	1	1	1	1	1	1	1	50	2380	2330	https://www.cabi.org/isc/datasheet/55072	coat buttons
			Clitoria_ternatea	L.	Fabaceae	Clitoria	Herbaceous climber	Invasive	Tropical				1			1		1	1		50	1800	1750	https://www.cabi.org/isc/datasheet/55416	butterfly-pea
	Phalaroides arundinacea	Phalaris arundinacea var. picta	Phalaris_arundinacea	L.	Poaceae	Phalaris	Herb	Invasive	Temperate	1		1	1			1	1		1	1	50	2300	2250	https://www.cabi.org/isc/datasheet/55423	reed canary grass
		Phalaris minor var. nepalensis	Phalaris_minor	Retz.	Poaceae	Phalaris	Herb	Invasive	Temperate	1		1				1	1	1	1	1	50	2300	2250	https://www.cabi.org/isc/datasheet/55424	littleseed canarygrass
			Yucca_aloifolia	L.	Asparagaceae	Yucca	Herb	Invasive	Temperate				1	1				1	1	1	500	2000	1500	https://www.cabi.org/isc/datasheet/55526	Spanish bayonet
			Ulex_europaeus	L.	Fabaceae	Ulex	Shrub	Invasive	Temperate			1				1							0	https://www.cabi.org/isc/datasheet/55561	gorse
			Urtica_urens	L.	Urticaceae	Urtica	Herb	Invasive	Temperate									1		1			0	https://www.cabi.org/isc/datasheet/55913	annual nettle
			Verbena_bonariensis	L.	Verbenaceae	Verbena	Herb	Invasive	Tropical					1				1	1		1500	2000	500	https://www.cabi.org/isc/datasheet/56181	clusterflower vervain
			Vinca_major	L.	Apocynaceae	Vinca	Woody climber	Invasive	Temperate			1				1		1	1	1	50	2500	2450	https://www.cabi.org/isc/datasheet/56402	Big periwinkle
			Vallisneria_spiralis	L.	Hydrocharitaceae	Vallisneria	Herb	Cultivated	Tropical	1		1			1			1	1	1	50	2000	1950	https://www.cabi.org/isc/datasheet/56573	eelweed
		Xanthium indicum	Xanthium_strumarium	L.	Asteraceae	Xanthium	Herb	Invasive	Cosmopolitan	1		1	1	1	1	1	1	1	1	1	50	2500	2450	https://www.cabi.org/isc/datasheet/56864	common cocklebur
			Annona_reticulata	L.	Annonaceae	Annona	Tree	Cultivated	Tropical						1	1	1	1			50	1050	1000	https://www.cabi.org/isc/datasheet/5816	bullock's heart
			Annona_squamosa	L.	Annonaceae	Annona	Tree	Cultivated	Tropical		1				1	1	1		1		50	900	850	https://www.cabi.org/isc/datasheet/5820	sugar apple
			Jasminum_azoricum	L.	Oleaceae	Jasminum	Woody climber	Cultivated	Tropical	1					1						50	400	350	https://www.cabi.org/isc/datasheet/58777425
			Trifolium_hybridum	L.	Fabaceae	Trifolium	Herb	Naturalised	Temperate	1		1						1					0	https://www.cabi.org/isc/datasheet/60635	alsike clover
			Cestrum_parqui	(Lam.) L'Hér.	Solanaceae	Cestrum	Shrub	Cultivated	Tropical					1		1	1	1			1200	1500	300	https://www.cabi.org/isc/datasheet/65624251	Chilean jessamine
			Argemone_mexicana	L.	Papaveraceae	Argemone	Herb	Invasive	Tropical				1	1	1	1	1	1	1	1	50	1600	1550	https://www.cabi.org/isc/datasheet/6878	Mexican poppy
			Areca_catechu	L.	Arecaceae	Areca	Tree	Cultivated	Tropical							1					50	700	650	https://www.cabi.org/isc/datasheet/6981	betelnut palm
			Artemisia_scoparia	Waldst. & Kitam.	Asteraceae	Artemisia	Herb	Naturalised	Temperate	1		1						1	1	1	50	2500	2450	https://www.cabi.org/isc/datasheet/7103
			Asclepias_curassavica	L.	Apocynaceae	Asclepias	Herb	Invasive	Tropical				1	1	1	1	1	1	1	1	50	2000	1950	https://www.cabi.org/isc/datasheet/7248	bloodflower
			Averrhoa_carambola	L.	Oxalidaceae	Averrhoa	Tree	Cultivated	Tropical			1			1	1		1			50	1000	950	https://www.cabi.org/isc/datasheet/8082	carambola
		Aridisia lilloralis	Ardisia_humilis	Vahl	Primulaceae	Ardisia	Shrub	Invasive	Tropical						1	1		1			50	1219	1169	https://www.cabi.org/isc/datasheet/83558368	low shoebutton
			Bambusa_vulgaris	Schrad.	Poaceae	Bambusa	Shrub	Cultivated	Temperate						1	1		1			50	1600	1550	https://www.cabi.org/isc/datasheet/8398	common bamboo
			Bauhinia_tomentosa	L.	Fabaceae	Bauhinia	Tree	Cultivated	Tropical	1								1					0	https://www.cabi.org/isc/datasheet/8652	yellow bauhinia
			Atriplex_hortensis	L.	Amaranthaceae	Atriplex	Herb	Invasive	Cosmopolitan			1						1	1	1			0	https://www.cabi.org/isc/datasheet/87637450	garden orache
			Cestrum_diurnum	L.	Solanaceae	Cestrum	Shrub	Cultivated	Tropical					1			1	1			50	200	150	https://www.cabi.org/isc/datasheet/89953	day jessamine
			Bidens_pilosa	L.	Asteraceae	Bidens	Herb	Invasive	Cosmopolitan				1	1	1	1	1	1	1	1	50	1500	1450	https://www.cabi.org/isc/datasheet/9148	blackjack
		Macfadyena unguis-cati	Dolichandra_unguis-cati	(L.) L.G.Lohmann	Bignoniaceae	Dolichandra	Woody climber	Invasive	Not found				1	1			1	1	1		400	1500	1100	https://www.cabi.org/isc/datasheet/9159	cat's claw creeper
Brassica rugosa	Brassica juncea subsp. integrifolia	Brassica juncea subsp. rugosa	Brassica_juncea	(L.) Czern	Brassicaceae	Brassica	Herb	Cultivated	Temperate						1		1	1	1		50	2000	1950	https://www.cabi.org/isc/datasheet/91760	mustard
			Brassica_napus	L.	Brassicaceae	Brassica	Herb	Cultivated	Temperate								1	1	1	1	500	1800	1300	https://www.cabi.org/isc/datasheet/91761
			Bixa_orellana	L.	Bixaceae	Bixa	Tree	Cultivated	Tropical				1	1		1		1			50	1500	1450	https://www.cabi.org/isc/datasheet/9242	annatto
			Anthoxanthum_odoratum	L.	Poaceae	Anthoxanthum	Herb	Invasive	Temperate	1		1				1		1	1		1000	3500	2500	https://www.cabi.org/isc/datasheet/93023	sweet vernal grass
	Oldenlandia tenelliflora	Borreria stricta	Spermacoce_verticillata	L.	Rubiaceae	Spermacoce	Herb	Naturalised	Not found				1	1						1	400	800	400	https://www.cabi.org/isc/datasheet/9479	shrubby false buttonwood
			Bougainvillea_spectabilis	Willd.	Nyctaginaceae	Bougainvillea	Woody climber	Cultivated	Tropical					1		1	1	1		1	150	250	100	https://www.cabi.org/isc/datasheet/9640	Bougainvilla
			Androsace_chamaejasme	Wulfen	Primulaceae	Androsace	Herb	Naturalised	Temperate									1	1		4000	5000	1000	https://www.gbif.org/species/7859285
	Lycopsis orientalis	Anchusa ovata	Anchusa_arvensis	(L.) Nordh.	Boraginaceae	Anchusa	Herb	Naturalised	Temperate			1					1	1		1	1700	4000	2300	https://www.gbif.org/species/7982157
			Alopecurus_borii	Tzvelev	Poaceae	Alopecurus	Herb	Naturalised	Temperate									1					0	https://www.kew.org/data/grasses-db/www/imp00345.htm
			Abelmoschus_esculentus	(L.) Moench	Malvaceae	Abelmoschus	Herb	Cultivated	Tropical	1			1	1	1	1		1	1	1	50	1800	1750	https://www.missouribotanicalgarden.org/PlantFinder/PlantFinderDetails.aspx?taxonid=282605&isprofile=0&
			Acalypha_ciliata	Forssk.	Euphorbiaceae	Acalypha	Herb	Naturalised	Tropical									1	1	1	50	1000	950	https://www.prota4u.org/database/protav8.asp?g=pe&p=Acalypha+ciliata+Forssk.
		Acacia karoo	Acacia_karroo	Hayne	Fabaceae	Acacia	Tree	Invasive	Tropical									1					0	https://www.cabi.org/isc/datasheet/2289
			Acacia_robusta	Burch.	Fabaceae	Acacia	Tree	Naturalised	Tropical									1					0	https://npgsweb.ars-grin.gov/gringlobal/taxonomydetail.aspx?id=467318
			Adenanthera_microsperma	Teijsm. & Binn.	Leguminosae	Adenanthera	Tree	Cultivated	Tropical									1					0	https://npgsweb.ars-grin.gov/gringlobal/taxonomydetail.aspx?id=1439
			Alisma_gramineum	Lej.	Alismataceae	Alisma	Herb	Naturalised	Temperate											1			0	https://www.iucnredlist.org/species/164301/5818713
	Androsace arizoon var. himalica	Androsace arizonica	Androsace_occidentalis	Pursh	Primulaceae	Androsace	Herb	Naturalised	Temperate				1							1	3200	3900	700	https://npgsweb.ars-grin.gov/gringlobal/taxonomydetail.aspx?id=456529
			Anemone_albana	Stev.	Ranunculaceae	Anemone	Herb	Unknown	Cosmopolitan									1			3201	3353	152	https://npgsweb.ars-grin.gov/gringlobal/taxonomydetail.aspx?id=404158
			Anemone_caroliniana	Walter	Ranunculaceae	Anemone	Herb	Unknown	Cosmopolitan				1					1					0	https://npgsweb.ars-grin.gov/gringlobal/taxonomydetail.aspx?id=454430
			Anemone_narcissiflora	L.	Ranunculaceae	Anemone	Herb	Naturalised	Cosmopolitan			1	1					1	1	1			0	https://npgsweb.ars-grin.gov/gringlobal/taxonomydetail.aspx?id=3391
			Anemone_pulsatilla	L.	Ranunculaceae	Anemone	Herb	Naturalised	Cosmopolitan			1							1				0	https://npgsweb.ars-grin.gov/gringlobal/taxonomydetail.aspx?id=100742
		Archangelica officinalis	Angelica_archangelica	L.	Apiaceae	Angelica	Herb	Cultivated	Temperate			1					1	1	1	1	2300	4000	1700	https://npgsweb.ars-grin.gov/gringlobal/taxonomydetail.aspx?id=3415
			Angelonia_salicariifolia	Bonpl.	Plantaginaceae	Angelonia	Herb	Cultivated	Temperate					1			1				1600	1600	0	https://npgsweb.ars-grin.gov/gringlobal/taxonomydetail.aspx?id=3431
			Aniseia_martinicensis	(Jacq.) Choisy	Convolvulaceae	Aniseia	Woody climber	Cultivated	Tropical				1	1			1				50	400	350	https://npgsweb.ars-grin.gov/gringlobal/taxonomydetail.aspx?id=315702
			Antirrhinum_majus	L.	Plantaginaceae	Antirrhinum	Herb	Cultivated	Tropical	1		1				1		1		1	1350	1350	0	https://npgsweb.ars-grin.gov/gringlobal/taxonomydetail.aspx?id=3665
			Apium_graveolens	L.	Apiaceae	Apium	Herb	Cultivated	Tropical	1		1				1	1	1	1		50	2800	2750	https://npgsweb.ars-grin.gov/gringlobal/taxonomydetail.aspx?id=300034
			Arabis_alpina	L.	Brassicaceae	Arabis	Herb	Cultivated	Temperate	1		1	1					1		1	1500	3506	2006	https://npgsweb.ars-grin.gov/gringlobal/taxonomydetail.aspx?id=3770
			Arachis_hypogaea	L.	Fabaceae	Arachis	Shrub	Cultivated	Tropical	1	1	1	1	1		1	1	1		1	800	1270	470	https://npgsweb.ars-grin.gov/gringlobal/taxonomydetail.aspx?id=3785
			Ardisia_japonica	(Thunb.) Blume	Primulaceae	Ardisia	Shrub	Cultivated	Tropical						1						50	400	350	https://npgsweb.ars-grin.gov/gringlobal/taxonomydetail.aspx?id=3886
		Arenaria tenella	Arenaria_depauperata	Naudin	Caryophyllaceae	Arenaria	Herb	Naturalised	Temperate					1		1	1	1			3500	4880	1380	https://npgsweb.ars-grin.gov/gringlobal/taxonomydetail.aspx?id=35221
		Prunus dasycarpa	Armenoprunus_dasycarpa	(Ehrh.) Janch.	Rosaceae	Armenoprunus	Tree	Cultivated	Not found									1					0	https://npgsweb.ars-grin.gov/gringlobal/taxonomydetail.aspx?id=29881
			Artemisia_annua	L.	Asteraceae	Artemisia	Herb	Cultivated	Temperate			1						1			50	400	350	https://npgsweb.ars-grin.gov/gringlobal/taxonomydetail.aspx?id=4275
	Tanacetum artemisioides	Artemisia fasciculata	Artemisia_incana	(L.) Druce	Asteraceae	Artemisia	Herb	Naturalised	Temperate									1			3963	3963	0	https://npgsweb.ars-grin.gov/gringlobal/taxonomydetail.aspx?id=4286
		Artemisia macrobotrys	Artemisia_laciniata	Willd.	Asteraceae	Artemisia	Herb	Naturalised	Temperate			1	1					1	1		3353	4573	1220	https://npgsweb.ars-grin.gov/gringlobal/taxonomydetail.aspx?id=413671
	Artemisia wallichiana	Artemisia leptophylla	Artemisia_vulgaris	L.	Asteraceae	Artemisia	Herb	Naturalised	Temperate	1		1				1	1	1	1	1	50	2000	1950	https://npgsweb.ars-grin.gov/gringlobal/taxonomydetail.aspx?id=4190
			Artocarpus_integer	(Thunb.) Merr.	Moraceae	Artocarpus	Tree	Cultivated	Tropical								1				200	1700	1500	https://npgsweb.ars-grin.gov/gringlobal/taxonomydetail.aspx?id=4331
			Arundinella_hispida	(Willd.) Kuntze	Poaceae	Arundinella	Herb	Unknown	Temperate				1	1		1					50	400	350	https://npgsweb.ars-grin.gov/gringlobal/taxonomydetail.aspx?id=4431
			Asparagus_officinalis	L.	Asparagaceae	Asparagus	Woody climber	Cultivated	Tropical	1		1				1			1	1	50	400	350	https://npgsweb.ars-grin.gov/gringlobal/taxonomydetail.aspx?id=300050
			Asperula_brachyantha	Boiss.	Rubiaceae	Asperula	Herb	Naturalised	Temperate										1		3000	3700	700	http://plantsoftheworldonline.org/taxon/urn:lsid:ipni.org:names:743910-1
		Aster pseudamellus	Aster_amellus	L.	Asteraceae	Aster	Herb	Cultivated	Temperate			1							1		2700	4000	1300	https://npgsweb.ars-grin.gov/gringlobal/taxonomydetail.aspx?id=5618
		Astragalus subulatus	Astragalus_annularis	Forssk.	Fabaceae	Astragalus	Herb	Naturalised	Cosmopolitan	1										1	3045	3045	0	https://npgsweb.ars-grin.gov/gringlobal/taxonomydetail.aspx?id=5717
		Campanula canescens	Asyneuma_canescens	(Waldst. & Kit.) Griseb. & Schenk	Campanulaceae	Asyneuma	Herb	Naturalised	Temperate			1						1			1676	1676	0	https://npgsweb.ars-grin.gov/gringlobal/taxonomydetail.aspx?id=428360
			Avena_sativa	L.	Poaceae	Avena	Herb	Cultivated	Temperate									1	1		400	1800	1400	https://npgsweb.ars-grin.gov/gringlobal/taxonomydetail.aspx?id=6123
			Axonopus_compressus	(Sw.) P.Beauv.	Poaceae	Axonopus	Herb	Invasive	Tropical				1	1	1	1	1				50	2100	2050	https://npgsweb.ars-grin.gov/gringlobal/taxonomydetail.aspx?id=6174
		Axonopus affinis	Axonopus_fissifolius	(Raddi) Kuhlm.	Poaceae	Axonopus	Herb	Invasive	Tropical				1	1		1					1000	2300	1300	https://npgsweb.ars-grin.gov/gringlobal/taxonomydetail.aspx?id=317140
		Bambusa glaucescens	Bambusa_multiplex	(Lour.) Raeusch. ex Schult.	Poaceae	Bambusa	Shrub	Cultivated	Temperate							1	1	1			1300	1970	670	https://npgsweb.ars-grin.gov/gringlobal/taxonomydetail.aspx?id=6391
		Basella rubra	Basella_alba	L.	Basellaceae	Basella	Herbaceous climber	Cultivated	Tropical	1				1		1	1	1	1		50	2000	1950	https://npgsweb.ars-grin.gov/gringlobal/taxonomydetail.aspx?id=6531
			Bauhinia_acuminata	L.	Fabaceae	Bauhinia	Tree	Cultivated	Tropical						1	1		1			50	1000	950	https://npgsweb.ars-grin.gov/gringlobal/taxonomydetail.aspx?id=6551
			Bauhinia_corymbosa	Roxb.	Fabaceae	Bauhinia	Tree	Cultivated	Tropical						1			1					0	https://npgsweb.ars-grin.gov/gringlobal/taxonomydetail.aspx?id=479208
		Oxygraphis glacialis	Beckwithia_glacialis	(L.) Á.Löve & D.Löve.	Ranunculaceae	Beckwithia	Herb	Naturalised	Not found			1						1			4420	4420	0	http://plantsoftheworldonline.org/taxon/urn:lsid:ipni.org:names:30240249-2
			Begonia_arborescens	Raddi	Begoniaceae	Begonia	Herb	Naturalised	Tropical					1	1						400	1200	800	https://npgsweb.ars-grin.gov/gringlobal/taxonomydetail.aspx?id=6627
			Begonia_lutea	L.B.Sm. & B.G.Schub.	Begoniaceae	Begonia	Herb	Naturalised	Tropical					1		1							0	https://npgsweb.ars-grin.gov/gringlobal/taxonomydetail.aspx?id=426123
			Bellis_perennis	L.	Asteraceae	Bellis	Herb	Cultivated	Temperate	1		1				1		1	1	1	1700	1700	0	https://npgsweb.ars-grin.gov/gringlobal/taxonomydetail.aspx?id=6728
			Benincasa_hispida	(Thunb.) Cogn.	Cucurbitaceae	Benincasa	Herbaceous climber	Cultivated	Tropical		1				1			1	1		50	1400	1350	https://npgsweb.ars-grin.gov/gringlobal/taxonomydetail.aspx?id=6746
		Berberis vulgaris var. cretica	Berberis_cretica	L.	Berberidaceae	Berberis	Shrub	Naturalised	Temperate			1						1			3048	3353	305	https://npgsweb.ars-grin.gov/gringlobal/taxonomydetail.aspx?id=6844
			Berberis_vulgaris	L.	Berberidaceae	Berberis	Shrub	Invasive	Temperate			1						1	1	1	50	400	350	https://npgsweb.ars-grin.gov/gringlobal/taxonomydetail.aspx?id=6992
			Berchemia_lineata	(L.) DC.	Rhamnaceae	Berchemia	Shrub	Naturalised	Temperate									1			2134	2743	609	https://npgsweb.ars-grin.gov/gringlobal/taxonomydetail.aspx?id=7002
		Beta vulgaris var. cicla	Beta_vulgaris	L.	Amaranthaceae	Beta	Herb	Cultivated	Temperate	1		1					1	1	1		50	400	350	https://npgsweb.ars-grin.gov/gringlobal/taxonomydetail.aspx?id=300073
			Betula_pendula	Roth	Betulaceae	Betula	Tree	Cultivated	Temperate	1		1	1						1				0	https://npgsweb.ars-grin.gov/gringlobal/taxonomydetail.aspx?id=7127
		Bidens decomposita	Bidens_bipinnata	L.	Asteraceae	Bidens	Herb	Naturalised	Cosmopolitan				1		1	1		1	1	1	50	2500	2450	https://npgsweb.ars-grin.gov/gringlobal/taxonomydetail.aspx?id=104072
			Bidens_cernua	L.	Asteraceae	Bidens	Herb	Naturalised	Cosmopolitan			1	1				1	1	1	1	2300	2600	300	https://npgsweb.ars-grin.gov/gringlobal/taxonomydetail.aspx?id=104074
			Boerhavia_erecta	L.	Nyctaginaceae	Boerhavia	Herb	Naturalised	Tropical	1			1	1				1			50	400	350	https://npgsweb.ars-grin.gov/gringlobal/taxonomydetail.aspx?id=316875
			Borassus_flabellifer	L.	Arecaceae	Borassus	Tree	Cultivated	Tropical									1			50	800	750	https://npgsweb.ars-grin.gov/gringlobal/taxonomydetail.aspx?id=7425
			Bougainvillea_glabra	Choisy	Nyctaginaceae	Bougainvillea	Woody climber	Cultivated	Tropical					1		1		1	1	1	200	1700	1500	https://npgsweb.ars-grin.gov/gringlobal/taxonomydetail.aspx?id=7511
		Urochloa brizantha	Brachiaria_brizantha	(A.Rich.) Stapf	Poaceae	Brachiaria	Herb	Cultivated	Tropical	1				1		1		1			50	840	790	https://npgsweb.ars-grin.gov/gringlobal/taxonomydetail.aspx?id=401367
			Brachiaria_mollis	(Sw.) Parodi	Poaceae	Brachiaria	Herb	Naturalised	Tropical				1	1						1	1700	1800	100	https://npgsweb.ars-grin.gov/gringlobal/taxonomydetail.aspx?id=401389
		Brassica juncea var. cuneifolia	Brassica_carinata	A.Braun	Brassicaceae	Brassica	Herb	Cultivated	Temperate	1				1	1	1	1				600	1300	700	https://npgsweb.ars-grin.gov/gringlobal/taxonomydetail.aspx?id=7642
		Brassica oleracea var. botrytis	Brassica_cretica	Lam.	Brassicaceae	Brassica	Herb	Cultivated	Temperate			1				1		1			50	400	350	https://npgsweb.ars-grin.gov/gringlobal/taxonomydetail.aspx?id=105439
Brassica oleracea var. gongylodes	Brassica oleracea var. acephala	Brassica oleracea subsp. capitata	Brassica_oleracea	L.	Brassicaceae	Brassica	Herb	Cultivated	Temperate			1				1	1	1	1	1	50	400	350	https://npgsweb.ars-grin.gov/gringlobal/taxonomydetail.aspx?id=7668
			Briza_minor	L.	Poaceae	Briza	Herb	Cultivated	Temperate	1		1							1		1000	1800	800	https://npgsweb.ars-grin.gov/gringlobal/taxonomydetail.aspx?id=7727
	Bromus willdenowii	Bromus unioloides	Bromus_catharticus	Vahl	Poaceae	Bromus	Herb	Invasive	Temperate					1		1	1	1	1	1	1400	2610	1210	https://npgsweb.ars-grin.gov/gringlobal/taxonomydetail.aspx?id=7785
			Browallia_americana	L.	Solanaceae	Browallia	Herb	Cultivated	Tropical				1	1		1					50	400	350	https://npgsweb.ars-grin.gov/gringlobal/taxonomydetail.aspx?id=7902
			Brunfelsia_americana	L.	Solanaceae	Brunfelsia	Shrub	Cultivated	Tropical					1		1		1			50	400	350	https://npgsweb.ars-grin.gov/gringlobal/taxonomydetail.aspx?id=8006
			Brunfelsia_pauciflora	(Cham. & Schltdl.) Benth.	Solanaceae	Brunfelsia	Shrub	Cultivated	Tropical					1		1		1			500	500	0	https://npgsweb.ars-grin.gov/gringlobal/taxonomydetail.aspx?id=8013
			Brunfelsia_uniflora	(Pohl) D.Don	Solanaceae	Brunfelsia	Shrub	Cultivated	Tropical					1			1				50	400	350	https://npgsweb.ars-grin.gov/gringlobal/taxonomydetail.aspx?id=400192
		Bryonia dioica	Bryonia_cretica	(Jacq.) Tutin	Cucurbitaceae	Bryonia	Woody climber	Naturalised	Tropical			1							1				0	https://npgsweb.ars-grin.gov/gringlobal/taxonomydetail.aspx?id=70132
		Kalanchoe pinnata	Bryophyllum_pinnatum	(Lam.) Oken	Crassulaceae	Bryophyllum	Herb	Naturalised	Tropical	1					1	1	1	1	1		50	1500	1450	https://npgsweb.ars-grin.gov/gringlobal/taxonomydetail.aspx?id=21076
		Bulbophyllum pulchrum	Bulbophyllum_longiflorum	Thouars	Orchidaceae	Bulbophyllum	Herb	Naturalised	Tropical	1	1				1	1					1500	2200	700	https://npgsweb.ars-grin.gov/gringlobal/taxonomydetail.aspx?id=8127
		Scirpus juncoides	Bulbostylis_junciformis	(Kunth) C.B.Clarke.	Cyperaceae	Bulbostylis	Herb	Naturalised	Tropical	1									1	1			0	https://npgsweb.ars-grin.gov/gringlobal/taxonomydetail.aspx?id=465073
			Bupleurum_falcatum	L.	Apiaceae	Bupleurum	Herb	Cultivated	Temperate			1			1	1	1	1	1	1	2000	3500	1500	https://npgsweb.ars-grin.gov/gringlobal/taxonomydetail.aspx?id=8156
			Buxus_microphylla	Siebold & Zucc.	Buxaceae	Buxus	Tree	Cultivated	Tropical									1			3500	4000	500	https://npgsweb.ars-grin.gov/gringlobal/taxonomydetail.aspx?id=8207
		Cajanus indicus	Cajanus_cajan	(L.) Millsp.	Fabaceae	Cajanus	Shrub	Cultivated	Tropical						1	1	1	1	1		50	2000	1950	https://npgsweb.ars-grin.gov/gringlobal/taxonomydetail.aspx?id=8319
			Cajanus_volubilis	(Blanco) Blanco	Fabaceae	Cajanus	Herbaceous climber	Cultivated	Tropical									1	1		400	1200	800	https://npgsweb.ars-grin.gov/gringlobal/taxonomydetail.aspx?id=470545
			Calamagrostis_canadensis	(Michx.) P.Beauv.	Poaceae	Calamagrostis	Herb	Naturalised	Temperate				1					1			50	400	350	https://npgsweb.ars-grin.gov/gringlobal/taxonomydetail.aspx?id=8345
		Deyeuxia arundinacea	Calamagrostis_eminens	(J.Presl) Steud.	Poaceae	Calamagrostis	Herb	Naturalised	Temperate					1					1				0	http://plantsoftheworldonline.org/taxon/urn:lsid:ipni.org:names:394429-1
		Calamagrostis gigantea	Calamovilfa_gigantea	(Nutt.) Scribn. & Merr.	Poaceae	Calamovilfa	Herb	Naturalised	Not found				1					1			50	400	350	https://npgsweb.ars-grin.gov/gringlobal/taxonomydetail.aspx?id=8369
			Calandrinia_ciliata	(Ruiz & Pav.) DC.	Montiaceae	Calandrinia	Herb	Unknown	Not found				1	1				1					0	https://npgsweb.ars-grin.gov/gringlobal/taxonomydetail.aspx?id=454693
			Calceolaria_mexicana	Benth.	Calceolariaceae	Calceolaria	Herb	Cultivated	Not found				1	1		1					1800	2400	600	https://npgsweb.ars-grin.gov/gringlobal/taxonomydetail.aspx?id=401472
			Calendula_officinalis	L.	Asteraceae	Calendula	Herb	Cultivated	Temperate	1	1	1	1	1		1	1	1	1	1	50	2800	2750	https://npgsweb.ars-grin.gov/gringlobal/taxonomydetail.aspx?id=8457
			Calliandra_haematocephala	Hassk.	Fabaceae	Calliandra	Shrub	Cultivated	Tropical					1		1		1			250	250	0	https://npgsweb.ars-grin.gov/gringlobal/taxonomydetail.aspx?id=8506
			Callianthemum_anemonoides	(Zahlbr.) Endl.	Ranunculaceae	Callianthemum	Herb	Naturalised	Temperate			1								1			0	http://plantsoftheworldonline.org/taxon/urn:lsid:ipni.org:names:941541-1
			Callistemon_citrinus	(Curtis) Skeels	Myrtaceae	Callistemon	Tree	Cultivated	Tropical		1				1	1	1	1	1		300	900	600	https://npgsweb.ars-grin.gov/gringlobal/taxonomydetail.aspx?id=8561
			Callistemon_viminalis	(Sol. ex Gaertn.) G.Don	Myrtaceae	Callistemon	Tree	Cultivated	Tropical		1							1	1		400	1500	1100	https://npgsweb.ars-grin.gov/gringlobal/taxonomydetail.aspx?id=312615
		Callistephus hortensis	Callistephus_chinensis	(L.) Nees	Asteraceae	Callistephus	Herb	Cultivated	Temperate							1			1		50	2370	2320	https://npgsweb.ars-grin.gov/gringlobal/taxonomydetail.aspx?id=8581
			Callitriche_palustris	L.	Plantaginaceae	Callitriche	Herb	Naturalised	Cosmopolitan			1	1			1	1	1	1		1800	4200	2400	https://npgsweb.ars-grin.gov/gringlobal/taxonomydetail.aspx?id=450824
		Synedrella vialis	Calyptocarpus_vialis	Less.	Asteraceae	Calyptocarpus	Herb	Naturalised	Not found				1	1				1	1		50	1200	1150	https://npgsweb.ars-grin.gov/gringlobal/taxonomydetail.aspx?id=446719
			Camellia_japonica	L.	Theaceae	Camellia	Tree	Cultivated	Tropical							1	1	1			50	1100	1050	https://npgsweb.ars-grin.gov/gringlobal/taxonomydetail.aspx?id=8711
			Camellia_oleifera	Abel	Theaceae	Camellia	Shrub	Cultivated	Tropical							1					1300	2000	700	https://npgsweb.ars-grin.gov/gringlobal/taxonomydetail.aspx?id=8721
		Campanula modesta	Campanula_cochleariifolia	Lam.	Campanulaceae	Campanula	Herb	Cultivated	Temperate			1					1	1			1500	3500	2000	https://npgsweb.ars-grin.gov/gringlobal/taxonomydetail.aspx?id=8751
			Campsis_grandiflora	(Thunb.) K.Schum.	Bignoniaceae	Campsis	Shrub	Cultivated	Temperate								1	1		1	1400	1400	0	https://npgsweb.ars-grin.gov/gringlobal/taxonomydetail.aspx?id=100813
			Campsis_radicans	(L.) Seem.	Bignoniaceae	Campsis	Shrub	Cultivated	Temperate				1					1		1			0	https://npgsweb.ars-grin.gov/gringlobal/taxonomydetail.aspx?id=8799
			Canavalia_gladiata	(Jacq.) DC.	Fabaceae	Canavalia	Herbaceous climber	Cultivated	Tropical							1		1			50	400	350	https://npgsweb.ars-grin.gov/gringlobal/taxonomydetail.aspx?id=8829
			Canna_generalis	L.H. Bailey & E.Z. Bailey	Cannaceae	Canna	Herb	Cultivated	Tropical	1	1					1					50	2000	1950	https://npgsweb.ars-grin.gov/gringlobal/taxonomydetail.aspx?id=8856
		Caragana versicolor	Caragana_pygmaea	(L.) DC.	Fabaceae	Caragana	Shrub	Cultivated	Temperate			1						1			3810	5182	1372	https://npgsweb.ars-grin.gov/gringlobal/taxonomydetail.aspx?id=8944
			Carapichea_ipecacuanha	(Brot.) L.Andersson	Rubiaceae	Carapichea	Shrub	Cultivated	Not found					1		1					50	400	350	https://npgsweb.ars-grin.gov/gringlobal/taxonomydetail.aspx?id=435098
			Carex_atrata	L.	Cyperaceae	Carex	Herb	Naturalised	Temperate			1	1		1	1	1	1	1		3000	4800	1800	https://npgsweb.ars-grin.gov/gringlobal/taxonomydetail.aspx?id=9033
		Carex curta	Carex_canescens	L.	Cyperaceae	Carex	Herb	Naturalised	Temperate		1	1	1	1				1	1				0	https://npgsweb.ars-grin.gov/gringlobal/taxonomydetail.aspx?id=9044
			Carex_diandra	Schrank	Cyperaceae	Carex	Herb	Naturalised	Temperate		1	1	1			1					2300	3000	700	https://npgsweb.ars-grin.gov/gringlobal/taxonomydetail.aspx?id=9051
			Carex_eleusinoides	Turcz. ex Kunth	Cyperaceae	Carex	Herb	Naturalised	Temperate				1		1								0	http://plantsoftheworldonline.org/taxon/urn:lsid:ipni.org:names:299603-1
		Carex cernua	Carex_magellanica	Lam.	Cyperaceae	Carex	Herb	Naturalised	Temperate			1	1	1						1	1700	1800	100	https://npgsweb.ars-grin.gov/gringlobal/taxonomydetail.aspx?id=453506
			Carex_maritima	Gunnerus	Cyperaceae	Carex	Herb	Naturalised	Temperate				1	1			1		1		4100	4100	0	http://plantsoftheworldonline.org/taxon/urn:lsid:ipni.org:names:300885-1
		Carex alpina var. Eriostrata	Carex_norvegica	Retz.	Cyperaceae	Carex	Herb	Naturalised	Temperate			1						1					0	http://plantsoftheworldonline.org/taxon/urn:lsid:ipni.org:names:46566-2
			Carex_paniculata	L.	Cyperaceae	Carex	Herb	Cultivated	Temperate	1		1				1							0	https://npgsweb.ars-grin.gov/gringlobal/taxonomydetail.aspx?id=409309
	Carex alpina	Carex alpina	Carex_sempervirens	Vill.	Cyperaceae	Carex	Herb	Naturalised	Temperate			1						1	1		3000	5000	2000	https://npgsweb.ars-grin.gov/gringlobal/taxonomydetail.aspx?id=409320
			Carica_papaya	L.	Caricaceae	Carica	Tree	Cultivated	Tropical				1	1	1	1	1	1	1		50	1200	1150	https://npgsweb.ars-grin.gov/gringlobal/taxonomydetail.aspx?id=9147
			Carthamus_tinctorius	L.	Asteraceae	Carthamus	Herb	Cultivated	Temperate	1	1	1	1	1			1	1			50	2000	1950	https://npgsweb.ars-grin.gov/gringlobal/taxonomydetail.aspx?id=9243
		Caryopteris mastacanthus	Caryopteris_incana	(Thunb. ex Houtt.) Miq..	Lamiaceae	Caryopteris	Shrub	Cultivated	Temperate									1			50	400	350	https://npgsweb.ars-grin.gov/gringlobal/taxonomydetail.aspx?id=9274
			Casimiroa_edulis	La Llave	Rutaceae	Casimiroa	Herb	Cultivated	Tropical				1	1				1			50	400	350	https://npgsweb.ars-grin.gov/gringlobal/taxonomydetail.aspx?id=9292
			Cassia_ferruginea	(Schrad.) DC.	Fabaceae	Cassia	Tree	Cultivated	Tropical					1				1					0	https://npgsweb.ars-grin.gov/gringlobal/taxonomydetail.aspx?id=100028
			Castanea_sativa	Mill.	Fagaceae	Castanea	Tree	Cultivated	Temperate	1		1				1		1	1	1	900	2000	1100	https://npgsweb.ars-grin.gov/gringlobal/taxonomydetail.aspx?id=9445
		Catabrosa sikkimensis	Catabrosa_aquatica	(L.) P.Beauv.	Poaceae	Catabrosa	Herb	Naturalised	Temperate	1		1	1			1					4480	5180	700	https://npgsweb.ars-grin.gov/gringlobal/taxonomydetail.aspx?id=9578
			Ceiba_pentandra	(L.) Gaertn.	Malvaceae	Ceiba	Tree	Cultivated	Tropical	1			1	1		1					50	1500	1450	https://npgsweb.ars-grin.gov/gringlobal/taxonomydetail.aspx?id=9703
		Chorisia speciosa	Ceiba_speciosa	(A.St.-Hil.) Ravenna	Malvaceae	Ceiba	Tree	Cultivated	Tropical					1				1			50	400	350	https://npgsweb.ars-grin.gov/gringlobal/taxonomydetail.aspx?id=433223
	Celosia argentea var. cristata	Celosia cristata	Celosia_argentea	L.	Amaranthaceae	Celosia	Herb	Naturalised	Tropical						1	1	1	1	1	1	50	2200	2150	https://npgsweb.ars-grin.gov/gringlobal/taxonomydetail.aspx?id=9743
	Celtis australis var. Eriocarpa	Celtis eriocarpa	Celtis_australis	L.	Cannabaceae	Celtis	Tree	Cultivated	Tropical	1		1			1		1	1	1	1	700	2743	2043	https://npgsweb.ars-grin.gov/gringlobal/taxonomydetail.aspx?id=9757
			Centaurea_calcitrapa	L.	Asteraceae	Centaurea	Herb	Naturalised	Temperate	1		1								1			0	https://npgsweb.ars-grin.gov/gringlobal/taxonomydetail.aspx?id=316612
			Cerastium_alpinum	L.	Caryophyllaceae	Cerastium	Herb	Naturalised	Temperate			1	1							1			0	https://npgsweb.ars-grin.gov/gringlobal/taxonomydetail.aspx?id=446543
			Cerastium_fontanum	Baumg	Caryophyllaceae	Cerastium	Herb	Naturalised	Temperate	1		1			1	1	1	1	1	1	1200	3800	2600	https://npgsweb.ars-grin.gov/gringlobal/taxonomydetail.aspx?id=417490
			Ceratocephalus_falcatus	(L.) Pers.	Ranunculaceae	Ceratocephalus	Herb	Naturalised	Temperate										1	1	1700	1900	200	https://uses.plantnet-project.org/en/Ceratocephalus_falcatus_(Gintzburger_et_al.,_2003)
			Ceratonia_siliqua	L.	Fabaceae	Ceratonia	Shrub	Cultivated	Temperate	1		1						1			50	400	350	https://npgsweb.ars-grin.gov/gringlobal/taxonomydetail.aspx?id=9918
			Cerbera_manghas	L.	Apocynaceae	Cerbera	Tree	Cultivated	Tropical	1	1					1					900	1500	600	https://npgsweb.ars-grin.gov/gringlobal/taxonomydetail.aspx?id=102193
		Cereus peruvianus	Cereus_repandus	(L.) Mill.	Cactaceae	Cereus	Shrub	Cultivated	Tropical					1		1	1	1			250	1000	750	https://npgsweb.ars-grin.gov/gringlobal/taxonomydetail.aspx?id=9968
			Cestrum_fasciculatum	(Schltdl.) Miers	Solanaceae	Cestrum	Shrub	Cultivated	Tropical					1		1		1	1		50	1500	1450	https://npgsweb.ars-grin.gov/gringlobal/taxonomydetail.aspx?id=9993
		Choenomeles japonica	Chaenomeles_japonica	(Thunb.) Lindl. ex Spach	Rosaceae	Chaenomeles	Herb	Cultivated	Not found							1					50	400	350	https://npgsweb.ars-grin.gov/gringlobal/taxonomydetail.aspx?id=10007
	Cydonia oblonga	Cydonia vulgaris	Chaenomeles_sinensis	(Dum.Cours.) Koehne	Rosaceae	Chaenomeles	Tree	Cultivated	Not found									1		1	1524	1524	0	https://npgsweb.ars-grin.gov/gringlobal/taxonomydetail.aspx?id=318589
		Gastrodia orobanchoides	Cheirostylis_orobanchoides	(F.Muell.) D.L.Jones & M.A.Clem.	Orchidaceae	Cheirostylis	Herb	Naturalised	Tropical		1							1	1		2500	2500	0	http://plantsoftheworldonline.org/taxon/urn:lsid:ipni.org:names:1002171-1
	Chenopodium amaranticolor	Chenopodium album subsp. amaranthicolor	Chenopodium_giganteum	D.Don	Amaranthaceae	Chenopodium	Herb	Invasive	Cosmopolitan	1		1				1	1	1	1	1	200	2200	2000	https://npgsweb.ars-grin.gov/gringlobal/taxonomydetail.aspx?id=311134
			Chenopodium_murale	L.	Amaranthaceae	Chenopodium	Herb	Invasive	Cosmopolitan	1		1				1	1	1	1	1	50	1700	1650	https://npgsweb.ars-grin.gov/gringlobal/taxonomydetail.aspx?id=466031
		Chimonanthus fragrans	Chimonanthus_praecox	(L.) Link	Calycanthaceae	Chimonanthus	Shrub	Cultivated	Tropical										1	1			0	https://npgsweb.ars-grin.gov/gringlobal/taxonomydetail.aspx?id=10204
			Chloris_gayana	Kunth	Poaceae	Chloris	Herb	Cultivated	Tropical	1						1		1		1	500	1830	1330	https://npgsweb.ars-grin.gov/gringlobal/taxonomydetail.aspx?id=10260
			Chrysanthellum_americanum	(L.) Vatke	Asteraceae	Chrysanthellum	Herb	Unknown	Temperate				1	1				1	1		50	2000	1950	https://npgsweb.ars-grin.gov/gringlobal/taxonomydetail.aspx?id=412045
			Chrysanthellum_indicum	DC.	Asteraceae	Chrysanthellum	Herb	Cultivated	Temperate				1	1			1	1	1		500	1900	1400	https://npgsweb.ars-grin.gov/gringlobal/taxonomydetail.aspx?id=481439
		Dendranthema indicum	Chrysanthemum_indicum	L.	Asteraceae	Chrysanthemum	Herb	Cultivated	Temperate							1	1	1	1		500	1200	700	https://npgsweb.ars-grin.gov/gringlobal/taxonomydetail.aspx?id=10362
			Chrysanthemum_morifolium	Ramat.	Asteraceae	Chrysanthemum	Herb	Cultivated	Temperate									1			50	400	350	https://npgsweb.ars-grin.gov/gringlobal/taxonomydetail.aspx?id=10373
			Chrysophyllum_cainito	L.	Sapotaceae	Chrysophyllum	Tree	Cultivated	Tropical				1					1			50	400	350	https://npgsweb.ars-grin.gov/gringlobal/taxonomydetail.aspx?id=10405
		Chrysophyllum lanceolatum	Chrysophyllum_flexuosum	Mart.	Sapotaceae	Chrysophyllum	Tree	Cultivated	Tropical					1	1						50	1000	950	http://plantsoftheworldonline.org/taxon/urn:lsid:ipni.org:names:786372-1
		Vetiveria zizanioides	Chrysopogon_zizanioides	(L.) Roberty.	Poaceae	Chrysopogon	Herb	Naturalised	Tropical						1	1		1	1	1	50	1000	950	https://npgsweb.ars-grin.gov/gringlobal/taxonomydetail.aspx?id=424704
			Cicer_arietinum	L.	Fabaceae	Cicer	Herb	Cultivated	Temperate						1	1	1	1	1		50	2400	2350	https://npgsweb.ars-grin.gov/gringlobal/taxonomydetail.aspx?id=10535
		Cicer microphyllum	Cicer_songaricum	DC.	Fabaceae	Cicer	Herb	Naturalised	Temperate									1		1	3500	4420	920	https://npgsweb.ars-grin.gov/gringlobal/taxonomydetail.aspx?id=10540
		Neolitsea cassia	Cinnamomum_cassia	(L.) J.Presl.	Lauraceae	Cinnamomum	Tree	Cultivated	Tropical						1						50	400	350	https://npgsweb.ars-grin.gov/gringlobal/taxonomydetail.aspx?id=70182
			Circaea_lutetiana	L.	Onagraceae	Circaea	Herb	Cultivated	Temperate	1		1						1			2134	2134	0	https://npgsweb.ars-grin.gov/gringlobal/taxonomydetail.aspx?id=404433
		Carduus pumilus	Cirsium_dissectum	(L.) Hill	Asteraceae	Cirsium	Herb	Unknown	Temperate				1				1						0	https://npgsweb.ars-grin.gov/gringlobal/taxonomydetail.aspx?id=453110
		Cissampelos pareira var. Hirsuta	Cissampelos_pareira	L.	Menispermaceae	Cissampelos	Woody climber	Naturalised	Tropical				1	1	1	1	1	1	1	1	50	2200	2150	https://npgsweb.ars-grin.gov/gringlobal/taxonomydetail.aspx?id=10605
		Vitis parkeri	Cissus_spinosa	Cambess.	Vitaceae	Cissus	Woody climber	Unknown	Tropical					1				1			50	914	864	http://plantsoftheworldonline.org/taxon/urn:lsid:ipni.org:names:67971-1
	Citrullus vulgaris	Citrullus lanatus var. Fistulosus	Citrullus_lanatus	(Thunb.) Matsum. & Nakai	Cucurbitaceae	Citrullus	Herbaceous climber	Cultivated	Tropical	1						1	1	1	1	1	800	800	0	https://npgsweb.ars-grin.gov/gringlobal/taxonomydetail.aspx?id=10675
			Citrus_aurantium	L.	Rutaceae	Citrus	Tree	Cultivated	Tropical						1		1	1	1				0	https://npgsweb.ars-grin.gov/gringlobal/taxonomydetail.aspx?id=10684
			Citrus_jambhiri	Lush.	Rutaceae	Citrus	Tree	Cultivated	Tropical									1	1		400	1000	600	https://npgsweb.ars-grin.gov/gringlobal/taxonomydetail.aspx?id=479928
			Citrus_limon	(L.) Osbeck	Rutaceae	Citrus	Tree	Cultivated	Tropical						1	1	1	1	1		50	1600	1550	https://npgsweb.ars-grin.gov/gringlobal/taxonomydetail.aspx?id=10732
		Citrus grandis	Citrus_maxima	(Burm.) Merr.	Rutaceae	Citrus	Tree	Cultivated	Tropical							1		1	1		50	1200	1150	https://npgsweb.ars-grin.gov/gringlobal/taxonomydetail.aspx?id=10744
		Citrus limetta	Citrus_medica	L.	Rutaceae	Citrus	Tree	Cultivated	Tropical						1	1	1	1	1		50	1680	1630	https://npgsweb.ars-grin.gov/gringlobal/taxonomydetail.aspx?id=10745
		Citrus deliciosa	Citrus_reticulata	Blanco	Rutaceae	Citrus	Tree	Cultivated	Tropical							1			1	1	50	2500	2450	https://npgsweb.ars-grin.gov/gringlobal/taxonomydetail.aspx?id=10778
			Citrus_sinensis	(L.) Osbeck	Rutaceae	Citrus	Tree	Cultivated	Tropical							1				1	50	1300	1250	https://npgsweb.ars-grin.gov/gringlobal/taxonomydetail.aspx?id=10689
		Cladium jamaicense	Cladium_mariscus	(Crantz) Kük.	Cyperaceae	Cladium	Herb	Unknown	Tropical	1	1	1					1			1	2590	2590	0	https://npgsweb.ars-grin.gov/gringlobal/taxonomydetail.aspx?id=402804
			Clausena_lansium	(Lour.) Skeels	Rutaceae	Clausena	Tree	Naturalised	Tropical						1			1			50	1200	1150	https://npgsweb.ars-grin.gov/gringlobal/taxonomydetail.aspx?id=10811
		Atragene sibirica	Clematis_alpina	(L.) Kuntze	Ranunculaceae	Clematis	Herb	Cultivated	Temperate			1								1			0	https://npgsweb.ars-grin.gov/gringlobal/taxonomydetail.aspx?id=4
			Clematis_florida	Thunb.	Ranunculaceae	Clematis	Woody climber	Cultivated	Temperate										1				0	https://npgsweb.ars-grin.gov/gringlobal/taxonomydetail.aspx?id=37
		Cleome hassleriana	Cleome_houtteana	Schltdl.	Cleomaceae	Cleome	Herb	Cultivated	Tropical					1		1					50	400	350	https://npgsweb.ars-grin.gov/gringlobal/taxonomydetail.aspx?id=461457
		Cleome speciosa	Cleoserrata_speciosa	(Raf.) Iltis	Cleomaceae	Cleoserrata	Herb	Cultivated	Not found				1	1			1				750	1800	1050	https://npgsweb.ars-grin.gov/gringlobal/taxonomydetail.aspx?id=461455
			Clerodendrum_splendens	G.Don	Lamiaceae	Clerodendrum	Woody climber	Cultivated	Tropical	1						1		1			200	200	0	https://npgsweb.ars-grin.gov/gringlobal/taxonomydetail.aspx?id=407663
		Calamintha vulgaris	Clinopodium_nepeta	(L.) Kuntze	Lamiaceae	Clinopodium	Herb	Cultivated	Temperate	1		1								1	1200	3000	1800	https://npgsweb.ars-grin.gov/gringlobal/taxonomydetail.aspx?id=10924
			Clitoria_mariana	L.	Fabaceae	Clitoria	Herbaceous climber	Cultivated	Tropical				1		1	1					1050	1050	0	https://npgsweb.ars-grin.gov/gringlobal/taxonomydetail.aspx?id=405946
			Cobaea_scandens	Cav.	Polemoniaceae	Cobaea	Herbaceous climber	Cultivated	Tropical				1			1					50	2200	2150	https://npgsweb.ars-grin.gov/gringlobal/taxonomydetail.aspx?id=10972
			Cocculus_orbiculatus	(L.) DC.	Menispermaceae	Cocculus	Woody climber	Cultivated	Tropical						1	1	1				50	2000	1950	https://npgsweb.ars-grin.gov/gringlobal/taxonomydetail.aspx?id=457352
			Coffea_arabica	L.	Rubiaceae	Coffea	Shrub	Cultivated	Tropical	1					1						50	400	350	https://npgsweb.ars-grin.gov/gringlobal/taxonomydetail.aspx?id=300141
			Colutea_arborescens	L.	Fabaceae	Colutea	Shrub	Cultivated	Temperate	1		1						1					0	https://npgsweb.ars-grin.gov/gringlobal/taxonomydetail.aspx?id=11200
Gentiana borealis	Gentiana tenella	Gentianella falcata	Comastoma_tenellum	(Rottob) Tyoke	Gentianaceae	Comastoma	Herb	Naturalised	Temperate			1	1			1		1	1	1	3000	5000	2000	http://plantsoftheworldonline.org/taxon/urn:lsid:ipni.org:names:63775-2
		Commelina hasskarlii	Commelina_caroliniana	Walter	Commelinaceae	Commelina	Herb	Cultivated	Tropical				1			1	1	1			50	1600	1550	https://npgsweb.ars-grin.gov/gringlobal/taxonomydetail.aspx?id=485284
			Commelina_coelestis	Willd.	Commelinaceae	Commelina	Herb	Cultivated	Tropical				1			1					2040	2440	400	https://npgsweb.ars-grin.gov/gringlobal/taxonomydetail.aspx?id=11244
			Commelina_erecta	L.	Commelinaceae	Commelina	Herb	Cultivated	Tropical				1	1				1			400	1000	600	https://npgsweb.ars-grin.gov/gringlobal/taxonomydetail.aspx?id=403090
			Commelina_tuberosa	L.	Commelinaceae	Commelina	Herb	Cultivated	Tropical				1	1				1			50	400	350	https://npgsweb.ars-grin.gov/gringlobal/taxonomydetail.aspx?id=311535
Delphinium ajacis	Delphinium pauciflorum	Consolida ambigua	Consolida_ajacis	(L.) Schur	Ranunculaceae	Consolida	Woody climber	Cultivated	Temperate			1				1	1	1	1	1	50	1800	1750	https://npgsweb.ars-grin.gov/gringlobal/taxonomydetail.aspx?id=105348
		Delphinium incanum	Consolida_incana	(E.D.Clarke) Munz.	Ranunculaceae	Consolida	Herb	Naturalised	Temperate											1	1700	2400	700	http://plantsoftheworldonline.org/taxon/urn:lsid:ipni.org:names:710271-1
			Conyza_sumatrensis	(S.F.Blake) Pruski & G.Sancho	Asteraceae	Conyza	Herb	Invasive	Tropical	1	1	1		1	1	1	1	1			50	2400	2350	https://npgsweb.ars-grin.gov/gringlobal/taxonomydetail.aspx?id=418898
			Coptis_teeta	Wall.	Ranunculaceae	Coptis	Herb	Cultivated	Temperate						1						1500	2500	1000	https://npgsweb.ars-grin.gov/gringlobal/taxonomydetail.aspx?id=410462
		Corchorus acutangulus	Corchorus_aestuans	L.	Malvaceae	Corchorus	Herb	Naturalised	Tropical				1	1	1	1	1	1	1	1	50	2700	2650	https://npgsweb.ars-grin.gov/gringlobal/taxonomydetail.aspx?id=101655
			Corchorus_capsularis	L.	Malvaceae	Corchorus	Herb	Cultivated	Tropical						1	1	1	1	1		50	1200	1150	https://npgsweb.ars-grin.gov/gringlobal/taxonomydetail.aspx?id=11456
			Cordyline_australis	(G.Forst.) Endl.	Asparagaceae	Cordyline	Shrub	Cultivated	Tropical		1					1					50	400	350	https://npgsweb.ars-grin.gov/gringlobal/taxonomydetail.aspx?id=11503
		Cordyline terminalis	Cordyline_fruticosa	(L.) A.Chev.	Asparagaceae	Cordyline	Herb	Invasive	Tropical		1					1		1			50	400	350	https://npgsweb.ars-grin.gov/gringlobal/taxonomydetail.aspx?id=401621
			Coreopsis_lanceolata	L.	Asteraceae	Coreopsis	Herb	Cultivated	Tropical				1						1		1200	1800	600	https://npgsweb.ars-grin.gov/gringlobal/taxonomydetail.aspx?id=11520
			Corylus_colurna	L.	Betulaceae	Corylus	Tree	Cultivated	Temperate			1								1	2200	2800	600	https://npgsweb.ars-grin.gov/gringlobal/taxonomydetail.aspx?id=11645
		Eucalyptus eximia	Corymbia_eximia	(Schauer) K.D.Hill & L.A.S.Johnson	Myrtaceae	Corymbia	Tree	Cultivated	Not found		1								1				0	https://npgsweb.ars-grin.gov/gringlobal/taxonomydetail.aspx?id=404656
		Eucalyptus maculata	Corymbia_maculata	(Hook.) K.D.Hill & L.A.S.Johnson	Myrtaceae	Corymbia	Tree	Cultivated	Not found		1								1		50	400	350	https://npgsweb.ars-grin.gov/gringlobal/taxonomydetail.aspx?id=404659
		Abutilon vitifolium	Corynabutilon_vitifolium	(Cav.) Kearney	Malvaceae	Corynabutilon	Herb	Cultivated	Not found					1	1					1	600	1200	600	https://npgsweb.ars-grin.gov/gringlobal/taxonomydetail.aspx?id=105605
		Bidens formosa	Cosmos_bipinnatus	Cav.	Asteraceae	Cosmos	Herb	Cultivated	Tropical				1			1	1	1	1		50	2400	2350	https://npgsweb.ars-grin.gov/gringlobal/taxonomydetail.aspx?id=11680
			Cotoneaster_nummularius	Fisch. & C.A.Mey.	Rosaceae	Cotoneaster	Shrub	Naturalised	Temperate		1								1	1	2600	2600	0	https://npgsweb.ars-grin.gov/gringlobal/taxonomydetail.aspx?id=11778
			Cotoneaster_racemiflorus	(Desf.) K.Koch	Rosaceae	Cotoneaster	Shrub	Naturalised	Temperate	1						1	1	1		1	1700	3800	2100	https://npgsweb.ars-grin.gov/gringlobal/taxonomydetail.aspx?id=11788
			Cotula_australis	(Sieber ex Spreng.) Hook.f.	Asteraceae	Cotula	Herb	Naturalised	Cosmopolitan	1	1	1			1	1		1	1		50	2300	2250	https://npgsweb.ars-grin.gov/gringlobal/taxonomydetail.aspx?id=11824
			Crataegus_songarica	K. Koch	Rosaceae	Crataegus	Tree	Naturalised	Temperate										1	1	500	2000	1500	https://npgsweb.ars-grin.gov/gringlobal/taxonomydetail.aspx?id=313780
			Crinum_asiaticum	L.	Amaryllidaceae	Crinum	Herb	Cultivated	Tropical	1	1							1			50	200	150	https://npgsweb.ars-grin.gov/gringlobal/taxonomydetail.aspx?id=12215
		Tritonia crocosmiiflora	Crocosmia_crocosmiiflora		Iridaceae	Crocosmia	Herb	Cultivated	Not found	1	1	1	1			1		1					0	https://npgsweb.ars-grin.gov/gringlobal/taxonomydetail.aspx?id=411735
			Crocus_sativus	L.	Iridaceae	Crocus	Herb	Cultivated	Temperate											1			0	https://npgsweb.ars-grin.gov/gringlobal/taxonomydetail.aspx?id=12265
			Crossandra_infundibuliformis	(L.) Nees	Acanthaceae	Crossandra	Shrub	Cultivated	Tropical								1				50	800	750	https://npgsweb.ars-grin.gov/gringlobal/taxonomydetail.aspx?id=12273
			Crotalaria_capensis	Jacq	Fabaceae	Crotalaria	Herb	Naturalised	Tropical	1								1					0	https://npgsweb.ars-grin.gov/gringlobal/taxonomydetail.aspx?id=12303
			Crotalaria_incana	L.	Fabaceae	Crotalaria	Herb	Naturalised	Tropical									1			1676	1676	0	https://npgsweb.ars-grin.gov/gringlobal/taxonomydetail.aspx?id=12329
		Crotalaria anagyroides	Crotalaria_micans	Link	Fabaceae	Crotalaria	Shrub	Cultivated	Tropical				1	1		1	1				50	2400	2350	https://npgsweb.ars-grin.gov/gringlobal/taxonomydetail.aspx?id=311056
		Croton sparsiflorus	Croton_bonplandianus	Baill.	Euphorbiaceae	Croton	Herb	Naturalised	Tropical					1		1	1	1	1	1	50	1000	950	https://npgsweb.ars-grin.gov/gringlobal/taxonomydetail.aspx?id=404550
	Cucumis sativus var. hardwickii	Cucumis hardwickii	Cucumis_sativus	L.	Cucurbitaceae	Cucumis	Herbaceous climber	Naturalised	Tropical						1	1	1	1	1		50	2000	1950	https://npgsweb.ars-grin.gov/gringlobal/taxonomydetail.aspx?id=404426
			Cucurbita_maxima	Duchesne	Cucurbitaceae	Cucurbita	Herbaceous climber	Cultivated	Tropical					1	1	1		1	1	1	50	2000	1950	https://npgsweb.ars-grin.gov/gringlobal/taxonomydetail.aspx?id=12597
			Cucurbita_moschata	Duchesne	Cucurbitaceae	Cucurbita	Herbaceous climber	Cultivated	Tropical						1	1		1			50	1400	1350	https://npgsweb.ars-grin.gov/gringlobal/taxonomydetail.aspx?id=12601
			Cucurbita_pepo	L.	Cucurbitaceae	Cucurbita	Herbaceous climber	Cultivated	Tropical				1		1			1	1	1	50	2000	1950	https://npgsweb.ars-grin.gov/gringlobal/taxonomydetail.aspx?id=12606
			Cuphea_procumbens	Ortega	Lythraceae	Cuphea	Herb	Naturalised	Tropical				1			1	1				50	2200	2150	https://npgsweb.ars-grin.gov/gringlobal/taxonomydetail.aspx?id=311240
			Curcuma_amada	Roxb.	Zingiberaceae	Curcuma	Herb	Cultivated	Tropical						1	1					200	1500	1300	https://npgsweb.ars-grin.gov/gringlobal/taxonomydetail.aspx?id=100993
		Curcuma domestica	Curcuma_longa	L.	Zingiberaceae	Curcuma	Herb	Cultivated	Tropical						1	1		1	1		200	2000	1800	https://npgsweb.ars-grin.gov/gringlobal/taxonomydetail.aspx?id=12676
		Cuscuta scandens	Cuscuta_monogyna	Vahl	Convolvulaceae	Cuscuta	Herbaceous climber	Naturalised	Tropical	1		1				1					200	200	0	https://npgsweb.ars-grin.gov/gringlobal/taxonomydetail.aspx?id=450141
			Cyamopsis_tetragonoloba	(L.) Taub.	Fabaceae	Cyamopsis	Herb	Cultivated	Tropical									1					0	https://npgsweb.ars-grin.gov/gringlobal/taxonomydetail.aspx?id=12701
		Centaurea cyanus	Cyanus_segetum	Hill	Asteraceae	Cyanus	Herb	Cultivated	Not found			1				1		1			250	250	0	https://npgsweb.ars-grin.gov/gringlobal/taxonomydetail.aspx?id=9817
			Cydonia_oblonga	Mill.	Rosaceae	Cydonia	Shrub	Cultivated	Temperate								1		1	1			0	https://npgsweb.ars-grin.gov/gringlobal/taxonomydetail.aspx?id=12779
		Linaria cymbalaria	Cymbalaria_muralis	P.Gaertn., B.Mey. & Scherb..	Plantaginaceae	Cymbalaria	Herb	Cultivated	Not found			1				1		1	1		2100	2100	0	https://npgsweb.ars-grin.gov/gringlobal/taxonomydetail.aspx?id=400188
			Cymbopogon_schoenanthus	(L.) Spreng.	Poaceae	Cymbopogon	Herb	Naturalised	Tropical	1							1				2400	3000	600	https://npgsweb.ars-grin.gov/gringlobal/taxonomydetail.aspx?id=12821
		Cynanchum deltoideum	Cynanchum_chinense	R.Br.	Apocynaceae	Cynanchum	Herbaceous climber	Naturalised	Tropical						1						50	400	350	https://npgsweb.ars-grin.gov/gringlobal/taxonomydetail.aspx?id=432034
			Cynara_scolymus	L.	Asteraceae	Cynara	Herb	Cultivated	Temperate			1							1		50	400	350	https://npgsweb.ars-grin.gov/gringlobal/taxonomydetail.aspx?id=317995
			Cyperus_alternifolius	L.	Cyperaceae	Cyperus	Herb	Cultivated	Cosmopolitan	1							1			1	50	200	150	https://npgsweb.ars-grin.gov/gringlobal/taxonomydetail.aspx?id=410346
		Cyperus flabelliformis	Cyperus_involucratus	Rottb.	Cyperaceae	Cyperus	Herb	Cultivated	Cosmopolitan	1						1		1		1	50	400	350	https://npgsweb.ars-grin.gov/gringlobal/taxonomydetail.aspx?id=12898
			Cyperus_laxus	Lam.	Cyperaceae	Cyperus	Herb	Cultivated	Cosmopolitan	1			1	1	1	1		1			50	1700	1650	https://npgsweb.ars-grin.gov/gringlobal/taxonomydetail.aspx?id=409594
			Cyphomandra_betacea	(Cav.) Sendtn.	Solanaceae	Cyphomandra	Shrub	Cultivated	Tropical					1		1		1	1		800	1900	1100	https://npgsweb.ars-grin.gov/gringlobal/taxonomydetail.aspx?id=100825
		Vitis oxyphylla	Cyphostemma_oxyphyllum	(A.Rich.) Vollesen.	Vitaceae	Cyphostemma	Woody climber	Unknown	Not found	1							1						0	http://plantsoftheworldonline.org/taxon/urn:lsid:ipni.org:names:913887-1
	Dahlia variabilis	Dahlia rosea	Dahlia_pinnata	Cav.	Asteraceae	Dahlia	Herb	Cultivated	Tropical							1	1	1	1		50	2600	2550	https://npgsweb.ars-grin.gov/gringlobal/taxonomydetail.aspx?id=13149
			Decaspermum_fruticosum	J.R.Forst. & G.Forst.	Myrtaceae	Decaspermum	Tree	Naturalised	Tropical						1								0	http://plantsoftheworldonline.org/taxon/urn:lsid:ipni.org:names:592504-1
			Delphinium_grandiflorum	L.	Ranunculaceae	Delphinium	Herb	Cultivated	Temperate								1				3700	3700	0	https://npgsweb.ars-grin.gov/gringlobal/taxonomydetail.aspx?id=13443
			Dendrobium_kingianum	Bidwill ex Lindl.	Orchidaceae	Dendrobium	Herb	Cultivated	Tropical		1					1					50	400	350	https://npgsweb.ars-grin.gov/gringlobal/taxonomydetail.aspx?id=461115
			Dendrocalamus_giganteus	Munro	Poaceae	Dendrocalamus	Shrub	Naturalised	Tropical						1			1			800	1200	400	https://npgsweb.ars-grin.gov/gringlobal/taxonomydetail.aspx?id=13520
			Deschampsia_flexuosa	(L.) Trin	Poaceae	Deschampsia	Herb	Naturalised	Temperate	1		1	1	1			1				3000	3000	0	https://npgsweb.ars-grin.gov/gringlobal/taxonomydetail.aspx?id=404477
			Desmanthus_virgatus	(L.) Willd.	Fabaceae	Desmanthus	Shrub	Cultivated	Tropical				1	1					1		50	400	350	https://npgsweb.ars-grin.gov/gringlobal/taxonomydetail.aspx?id=300178
		Desmodium podocarpum	Desmodium_hookerianum	D.Dietr.	Fabaceae	Desmodium	Shrub	Naturalised	Temperate				1				1	1	1	1	600	2500	1900	https://npgsweb.ars-grin.gov/gringlobal/taxonomydetail.aspx?id=460793
			Desmodium_neomexicanum	A.Gray	Fabaceae	Desmodium	Herb	Naturalised	Temperate				1	1				1			400	1400	1000	https://npgsweb.ars-grin.gov/gringlobal/taxonomydetail.aspx?id=104867
			Desmodium_tortuosum		Fabaceae	Desmodium	Shrub	Invasive	Temperate									1					0	https://npgsweb.ars-grin.gov/gringlobal/taxonomydetail.aspx?id=13679
			Desmodium_triflorum	(L.) DC.	Fabaceae	Desmodium	Herb	Naturalised	Temperate	1	1		1	1	1	1	1	1	1	1	50	2300	2250	https://npgsweb.ars-grin.gov/gringlobal/taxonomydetail.aspx?id=485407
			Deutzia_crenata	Siebold & Zucc.	Hydrangeaceae	Deutzia	Shrub	Cultivated	Temperate							1					2100	2100	0	https://npgsweb.ars-grin.gov/gringlobal/taxonomydetail.aspx?id=13701
		Abelia serrata	Diabelia_serrata	(Siebold & Zucc.) Landrein	Caprifoliaceae	Diabelia	Shrub	Unknown	Not found							1					50	900	850	https://npgsweb.ars-grin.gov/gringlobal/taxonomydetail.aspx?id=480777
			Dianella_caerulea	Sims	Xanthorrhoeaceae	Dianella	Herb	Cultivated	Not found		1					1							0	https://npgsweb.ars-grin.gov/gringlobal/taxonomydetail.aspx?id=13800
			Dianthus_barbatus	L.	Caryophyllaceae	Dianthus	Herb	Cultivated	Temperate			1				1				1	50	400	350	https://npgsweb.ars-grin.gov/gringlobal/taxonomydetail.aspx?id=13817
			Dianthus_seguieri	Vill.	Caryophyllaceae	Dianthus	Herb	Unknown	Temperate			1							1				0	https://npgsweb.ars-grin.gov/gringlobal/taxonomydetail.aspx?id=13859
		Peristrophe paniculata	Dicliptera_paniculata		Acanthaceae	Dicliptera	Herb	Naturalised	Tropical							1	1	1	1	1	50	1400	1350	https://npgsweb.ars-grin.gov/gringlobal/taxonomydetail.aspx?id=423491
		Moraea bicolor	Dietes_bicolor	(Steud.) Sweet ex Klatt	Iridaceae	Dietes	Herb	Cultivated	Not found	1								1			50	400	350	https://npgsweb.ars-grin.gov/gringlobal/taxonomydetail.aspx?id=13968
			Digitalis_purpurea	L.	Plantaginaceae	Digitalis	Herb	Cultivated	Cosmopolitan	1		1				1		1	1	1	2100	2100	0	https://npgsweb.ars-grin.gov/gringlobal/taxonomydetail.aspx?id=13986
			Dioscorea_esculenta	(Lour.) Burkill	Dioscoreaceae	Dioscorea	Herbaceous climber	Cultivated	Tropical						1	1	1	1			50	2200	2150	https://npgsweb.ars-grin.gov/gringlobal/taxonomydetail.aspx?id=14204
			Diospyros_kaki	L.f.	Ebenaceae	Diospyros	Tree	Cultivated	Tropical							1	1	1	1	1	400	2000	1600	https://npgsweb.ars-grin.gov/gringlobal/taxonomydetail.aspx?id=14293
		Dipcadi hysudricum	Dipcadi_serotinum	(L.) Medik.	Asparagaceae	Dipcadi	Herb	Naturalised	Not found	1		1					1	1	1		1200	3000	1800	https://npgsweb.ars-grin.gov/gringlobal/taxonomydetail.aspx?id=14334
			Dombeya_acutangula	Cav.	Malvaceae	Dombeya	Tree	Cultivated	Not found	1								1			50	400	350	https://npgsweb.ars-grin.gov/gringlobal/taxonomydetail.aspx?id=409984
		Dombeya mastersii	Dombeya_burgessiae	Gerrard ex Harv.	Malvaceae	Dombeya	Shrub	Cultivated	Not found	1						1		1			50	250	200	https://npgsweb.ars-grin.gov/gringlobal/taxonomydetail.aspx?id=312316
			Dombeya_spectabilis	Bojer	Malvaceae	Dombeya	Tree	Cultivated	Not found	1								1			50	400	350	https://npgsweb.ars-grin.gov/gringlobal/taxonomydetail.aspx?id=312325
			Draba_incana	L.	Brassicaceae	Draba	Herb	Cultivated	Temperate			1	1					1			3506	4725	1219	https://npgsweb.ars-grin.gov/gringlobal/taxonomydetail.aspx?id=407047
		Droguetia diffusa	Droguetia_iners	(Forssk.) Schweinf.	Urticaceae	Droguetia	Herb	Unknown	Tropical	1					1						50	400	350	https://npgsweb.ars-grin.gov/gringlobal/taxonomydetail.aspx?id=318848
			Drymaria_villosa	Schltdl. & Cham.	Caryophyllaceae	Drymaria	Herb	Unknown	Tropical					1	1	1	1				200	2000	1800	http://plantsoftheworldonline.org/taxon/urn:lsid:ipni.org:names:154201-1
			Eichhornia_crassipes	(Mart.) Solms	Pontederiaceae	Eichhornia	Herb	Invasive	Tropical					1	1	1	1	1	1	1	200	1800	1600	https://npgsweb.ars-grin.gov/gringlobal/taxonomydetail.aspx?id=318848
			Elatostema_sessile	J.R.Forst. & G.Forst.	Urticaceae	Elatostema	Herb	Unknown	Tropical						1	1	1	1	1		900	3000	2100	http://plantsoftheworldonline.org/taxon/urn:lsid:ipni.org:names:852179-1
			Elettaria_cardamomum	(L.) Maton	Zingiberaceae	Elettaria	Herb	Cultivated	Not found									1			50	200	150	https://npgsweb.ars-grin.gov/gringlobal/taxonomydetail.aspx?id=300197
		Eleusine pilosa	Eleusine_coracana	(L.) Gaertn.	Poaceae	Eleusine	Herb	Cultivated	Tropical	1					1	1	1	1	1		400	2600	2200	https://npgsweb.ars-grin.gov/gringlobal/taxonomydetail.aspx?id=14992
			Eleutheranthera_ruderalis	(Sw.) Sch.Bip.	Asteraceae	Eleutheranthera	Herb	Invasive	Not found					1		1					50	1700	1650	https://npgsweb.ars-grin.gov/gringlobal/taxonomydetail.aspx?id=447237
			Eleutherine_bulbosa	(Mill.) Urb.	Iridaceae	Eleutherine	Herb	Naturalised	Tropical	1				1		1					50	400	350	https://npgsweb.ars-grin.gov/gringlobal/taxonomydetail.aspx?id=446974
			Elytranthe_hypoglauca		Loranthaceae	Elytranthe	Shrub	Unknown	Tropical						1								0	http://plantsoftheworldonline.org/taxon/urn:lsid:ipni.org:names:548591-1
			Entada_phaseoloides	(L.) Merr.	Fabaceae	Entada	Woody climber	Cultivated	Tropical		1				1	1	1				350	1600	1250	https://npgsweb.ars-grin.gov/gringlobal/taxonomydetail.aspx?id=411955
		Epilobium origanifolium	Epilobium_alsinifolium	Vill.	Onagraceae	Epilobium	Herb	Cultivated	Temperate			1						1		1	3963	3963	0	https://npgsweb.ars-grin.gov/gringlobal/taxonomydetail.aspx?id=488374
		Epilobium drummondi	Epilobium_saximontanum	Hausskn.	Onagraceae	Epilobium	Herb	Cultivated	Temperate				1							1	1700	1700	0	http://plantsoftheworldonline.org/taxon/urn:lsid:ipni.org:names:612303-1
			Epipactis_africana	Rendle	Orchidaceae	Epipactis	Herb	Naturalised	Temperate	1			1		1								0	http://plantsoftheworldonline.org/taxon/urn:lsid:ipni.org:names:633145-1
			Epipactis_gigantea	Douglas ex Hook.	Orchidaceae	Epipactis	Herb	Naturalised	Temperate				1					1	1		2000	4000	2000	https://npgsweb.ars-grin.gov/gringlobal/taxonomydetail.aspx?id=448137
		Rhaphidophora aurea	Epipremnum_aureum	(Linden & André) G.S.Bunting	Araceae	Epipremnum	Herbaceous climber	Cultivated	Tropical									1			50	400	350	https://npgsweb.ars-grin.gov/gringlobal/taxonomydetail.aspx?id=315461
		Eragrostis robusta	Eragrostis_curvula	(Schrad.) Nees	Poaceae	Eragrostis	Herb	Invasive	Temperate	1	1	1	1	1				1	1		50	400	350	https://npgsweb.ars-grin.gov/gringlobal/taxonomydetail.aspx?id=27889
			Eremurus_spectabilis	M.Bieb.	Xanthorrhoeaceae	Eremurus	Herb	Unknown	Temperate		1									1	2300	3000	700	https://npgsweb.ars-grin.gov/gringlobal/taxonomydetail.aspx?id=15396
			Erigeron_alpinus	L.	Asteraceae	Erigeron	Herb	Naturalised	Cosmopolitan	1		1						1	1	1	1650	4200	2550	https://npgsweb.ars-grin.gov/gringlobal/taxonomydetail.aspx?id=409122
		Conyza bonariensis	Erigeron_bonariensis	L.	Asteraceae	Erigeron	Herb	Naturalised	Cosmopolitan					1	1	1	1	1	1	1	50	2800	2750	https://npgsweb.ars-grin.gov/gringlobal/taxonomydetail.aspx?id=104212
		Conyza canadensis	Erigeron_canadensis	L.	Asteraceae	Erigeron	Herb	Naturalised	Cosmopolitan				1	1	1	1	1	1	1	1	50	2400	2350	https://npgsweb.ars-grin.gov/gringlobal/taxonomydetail.aspx?id=104213
			Erigeron_floribundus	(Kunth) Sch.Bip.	Asteraceae	Erigeron	Herb	Naturalised	Cosmopolitan					1				1	1		2300	2300	0	https://npgsweb.ars-grin.gov/gringlobal/taxonomydetail.aspx?id=450154
		Erigeron alpinus var. uniflorus	Erigeron_uniflorus	L.	Asteraceae	Erigeron	Herb	Naturalised	Cosmopolitan			1	1				1	1	1		2000	4200	2200	https://npgsweb.ars-grin.gov/gringlobal/taxonomydetail.aspx?id=413778
			Eryngium_billardieri	Delile	Apiaceae	Eryngium	Herb	Naturalised	Tropical											1	1700	1900	200	http://plantsoftheworldonline.org/taxon/urn:lsid:ipni.org:names:841675-1
			Eryngium_foetidum	L.	Apiaceae	Eryngium	Herb	Naturalised	Tropical				1	1	1	1	1	1			50	1500	1450	https://npgsweb.ars-grin.gov/gringlobal/taxonomydetail.aspx?id=15716
			Eryngium_planum	L.	Apiaceae	Eryngium	Herb	Cultivated	Tropical			1								1	1700	1700	0	https://npgsweb.ars-grin.gov/gringlobal/taxonomydetail.aspx?id=15721
		Cheiranthus cheiri	Erysimum_cheiri	(L.) Crantz	Brassicaceae	Erysimum	Herb	Cultivated	Temperate	1		1	1	1		1					50	400	350	https://npgsweb.ars-grin.gov/gringlobal/taxonomydetail.aspx?id=318992
			Erysimum_hieraciifolium	L. f.	Brassicaceae	Erysimum	Herb	Naturalised	Temperate			1				1	1	1	1	1	1600	4268	2668	https://npgsweb.ars-grin.gov/gringlobal/taxonomydetail.aspx?id=315610
		Erysimum longisiliquum	Erysimum_virgatum	Roth	Brassicaceae	Erysimum	Herb	Naturalised	Temperate			1				1					3050	3950	900	https://npgsweb.ars-grin.gov/gringlobal/taxonomydetail.aspx?id=318987
			Erythrina_blakei	R.Parker	Fabaceae	Erythrina	Tree	Cultivated	Tropical						1		1				50	200	150	https://npgsweb.ars-grin.gov/gringlobal/taxonomydetail.aspx?id=455108
			Erythrina_crista-galli	L.	Fabaceae	Erythrina	Tree	Cultivated	Tropical					1				1			50	400	350	https://npgsweb.ars-grin.gov/gringlobal/taxonomydetail.aspx?id=15739
			Eschscholzia_californica	Cham.	Papaveraceae	Eschscholzia	Herb	Cultivated	Cosmopolitan				1					1		1			0	https://npgsweb.ars-grin.gov/gringlobal/taxonomydetail.aspx?id=15817
			Eucalyptus_amygdalina	Labill.	Myrtaceae	Eucalyptus	Tree	Cultivated	Tropical		1						1				50	400	350	https://npgsweb.ars-grin.gov/gringlobal/taxonomydetail.aspx?id=16021
			Eucalyptus_bicolor	A.Cunn. ex Hook.	Myrtaceae	Eucalyptus	Tree	Cultivated	Tropical		1								1				0	https://npgsweb.ars-grin.gov/gringlobal/taxonomydetail.aspx?id=401168
			Eucalyptus_crebra	F.Muell.	Myrtaceae	Eucalyptus	Tree	Cultivated	Tropical		1								1		50	400	350	https://npgsweb.ars-grin.gov/gringlobal/taxonomydetail.aspx?id=15886
			Eucalyptus_drepanophylla	F.Muell. ex Benth.	Myrtaceae	Eucalyptus	Tree	Cultivated	Tropical		1							1	1				0	https://npgsweb.ars-grin.gov/gringlobal/taxonomydetail.aspx?id=15898
		Eucalyptus elaeophora	Eucalyptus_goniocalyx	F.Muell. ex Miq.	Myrtaceae	Eucalyptus	Tree	Cultivated	Tropical		1								1				0	https://npgsweb.ars-grin.gov/gringlobal/taxonomydetail.aspx?id=15921
			Eucalyptus_longifolia	Link	Myrtaceae	Eucalyptus	Tree	Cultivated	Tropical		1								1		50	400	350	https://npgsweb.ars-grin.gov/gringlobal/taxonomydetail.aspx?id=15945
			Eucalyptus_melanophloia	F.Muell.	Myrtaceae	Eucalyptus	Tree	Cultivated	Tropical		1								1				0	https://npgsweb.ars-grin.gov/gringlobal/taxonomydetail.aspx?id=15956
			Eucalyptus_melliodora	A.Cunn. ex Schauer	Myrtaceae	Eucalyptus	Tree	Cultivated	Tropical		1								1		50	400	350	https://npgsweb.ars-grin.gov/gringlobal/taxonomydetail.aspx?id=15957
		Eucalyptus hemiphloia	Eucalyptus_moluccana	Wall. Ex Roxb.	Myrtaceae	Eucalyptus	Tree	Cultivated	Tropical		1								1		50	400	350	https://npgsweb.ars-grin.gov/gringlobal/taxonomydetail.aspx?id=401170
			Eucalyptus_obliqua	L.Her	Myrtaceae	Eucalyptus	Tree	Cultivated	Tropical		1							1	1		50	400	350	https://npgsweb.ars-grin.gov/gringlobal/taxonomydetail.aspx?id=15974
		Eucalyptus virgata	Eucalyptus_oreades	F.Muell. ex R.T.Baker	Myrtaceae	Eucalyptus	Tree	Cultivated	Tropical		1								1				0	https://npgsweb.ars-grin.gov/gringlobal/taxonomydetail.aspx?id=401262
		Eucalyptus stuartiana	Eucalyptus_ovata	Labill.	Myrtaceae	Eucalyptus	Tree	Cultivated	Tropical		1								1				0	https://npgsweb.ars-grin.gov/gringlobal/taxonomydetail.aspx?id=401264
		Eucalyptus coriacea	Eucalyptus_pauciflora	Sieber ex Spreng.	Myrtaceae	Eucalyptus	Tree	Cultivated	Tropical		1								1				0	https://npgsweb.ars-grin.gov/gringlobal/taxonomydetail.aspx?id=15985
			Eucalyptus_polyanthemos	Sahauer	Myrtaceae	Eucalyptus	Tree	Cultivated	Tropical		1								1				0	https://npgsweb.ars-grin.gov/gringlobal/taxonomydetail.aspx?id=15997
			Eucalyptus_propinqua	H.Deane & Maiden	Myrtaceae	Eucalyptus	Tree	Cultivated	Tropical		1							1	1				0	https://npgsweb.ars-grin.gov/gringlobal/taxonomydetail.aspx?id=16001
		Eucalyptus linearis	Eucalyptus_pulchella	Desf.	Myrtaceae	Eucalyptus	Tree	Cultivated	Tropical		1								1				0	https://npgsweb.ars-grin.gov/gringlobal/taxonomydetail.aspx?id=401280
			Eucalyptus_punctata	A.Cunn. ex DC.	Myrtaceae	Eucalyptus	Tree	Cultivated	Tropical		1							1	1		50	400	350	https://npgsweb.ars-grin.gov/gringlobal/taxonomydetail.aspx?id=16003
			Eucalyptus_regnans	F.Muell	Myrtaceae	Eucalyptus	Tree	Cultivated	Tropical		1								1		50	400	350	https://npgsweb.ars-grin.gov/gringlobal/taxonomydetail.aspx?id=16010
			Eucalyptus_resinifera	Sm.	Myrtaceae	Eucalyptus	Tree	Cultivated	Tropical		1							1	1		50	400	350	https://npgsweb.ars-grin.gov/gringlobal/taxonomydetail.aspx?id=16011
			Eucalyptus_risdonii	Hook.f.	Myrtaceae	Eucalyptus	Tree	Cultivated	Tropical		1								1				0	https://npgsweb.ars-grin.gov/gringlobal/taxonomydetail.aspx?id=16013
			Eucalyptus_saligna	Sm.	Myrtaceae	Eucalyptus	Tree	Cultivated	Tropical		1							1	1		50	400	350	https://npgsweb.ars-grin.gov/gringlobal/taxonomydetail.aspx?id=16022
			Eucalyptus_staigeriana	F.Muell. ex F.M.Bailey	Myrtaceae	Eucalyptus	Tree	Cultivated	Tropical		1							1			50	400	350	https://npgsweb.ars-grin.gov/gringlobal/taxonomydetail.aspx?id=16035
			Eucalyptus_tereticornis	Sm.	Myrtaceae	Eucalyptus	Tree	Cultivated	Tropical		1				1	1		1	1		50	1800	1750	https://npgsweb.ars-grin.gov/gringlobal/taxonomydetail.aspx?id=16042
			Eucalyptus_viminalis	Labill.	Myrtaceae	Eucalyptus	Tree	Cultivated	Tropical		1								1		50	400	350	https://npgsweb.ars-grin.gov/gringlobal/taxonomydetail.aspx?id=16104
		Eugenia bracteata	Eugenia_involucrata	DC.	Myrtaceae	Eugenia	Tree	Unknown	Tropical					1		1					50	910	860	https://npgsweb.ars-grin.gov/gringlobal/taxonomydetail.aspx?id=312736
			Eupatorium_capillifolium	(Lam.) Small ex Porter & Britton	Asteraceae	Eupatorium	Herb	Naturalised	Tropical				1	1	1		1				50	200	150	https://npgsweb.ars-grin.gov/gringlobal/taxonomydetail.aspx?id=104218
		Euphorbia cotinifolia subsp. Cotinoides	Euphorbia_cotinifolia	L.	Euphorbiaceae	Euphorbia	Herb	Cultivated	Tropical				1	1				1			50	400	350	https://npgsweb.ars-grin.gov/gringlobal/taxonomydetail.aspx?id=16360
			Euphorbia_leucocephala	Lotsy	Euphorbiaceae	Euphorbia	Woody climber	Cultivated	Tropical				1	1		1		1			250	250	0	https://npgsweb.ars-grin.gov/gringlobal/taxonomydetail.aspx?id=16384
		Euphorbia longifolia	Euphorbia_mellifera	Aiton	Euphorbiaceae	Euphorbia	Herb	Unknown	Tropical	1						1	1				1680	3350	1670	https://npgsweb.ars-grin.gov/gringlobal/taxonomydetail.aspx?id=454986
			Euphorbia_milii	Des Moul.	Euphorbiaceae	Euphorbia	Herb	Cultivated	Tropical	1						1	1	1	1		250	1500	1250	https://npgsweb.ars-grin.gov/gringlobal/taxonomydetail.aspx?id=70278
			Euphorbia_nivulia	Buch.-Ham.	Euphorbiaceae	Euphorbia	Herb	Cultivated	Tropical									1	1		50	200	150	https://npgsweb.ars-grin.gov/gringlobal/taxonomydetail.aspx?id=475450
			Euphorbia_pilosa	L.	Euphorbiaceae	Euphorbia	Herb	Naturalised	Tropical									1	1	1	1600	3500	1900	http://plantsoftheworldonline.org/taxon/urn:lsid:ipni.org:names:347776-1
			Euphorbia_prostrata	Aiton	Euphorbiaceae	Euphorbia	Herb	Naturalised	Tropical				1	1		1	1	1	1	1	50	2000	1950	https://npgsweb.ars-grin.gov/gringlobal/taxonomydetail.aspx?id=16401
			Euphorbia_pulcherrima	Willd. ex Klotzsch	Euphorbiaceae	Euphorbia	Herb	Cultivated	Tropical				1	1		1	1	1	1		50	1200	1150	https://npgsweb.ars-grin.gov/gringlobal/taxonomydetail.aspx?id=16403
			Eurya_amplexicaulis	S.Moore	Pentaphylacaceae	Eurya	Shrub	Naturalised	Tropical							1					1500	2400	900	http://plantsoftheworldonline.org/taxon/urn:lsid:ipni.org:names:828688-1
			Eurya_japonica	Thunb.	Pentaphylacaceae	Eurya	Tree	Cultivated	Tropical						1	1		1			1000	2100	1100	https://npgsweb.ars-grin.gov/gringlobal/taxonomydetail.aspx?id=16440
			Evolvulus_alsinoides	(L.) L.	Convolvulaceae	Evolvulus	Herb	Naturalised	Tropical				1	1		1	1	1	1	1	400	2000	1600	https://npgsweb.ars-grin.gov/gringlobal/taxonomydetail.aspx?id=16484
			Evolvulus_nummularius	(L.) L.	Convolvulaceae	Evolvulus	Herb	Naturalised	Tropical					1			1	1	1		150	1500	1350	http://plantsoftheworldonline.org/taxon/urn:lsid:ipni.org:names:102674-2
			Fagus_sylvatica	L.	Fagaceae	Fagus	Tree	Cultivated	Temperate			1							1				0	https://npgsweb.ars-grin.gov/gringlobal/taxonomydetail.aspx?id=16557
			Festuca_ovina	L.	Poaceae	Festuca	Herb	Cultivated	Temperate	1		1					1				3600	5600	2000	https://npgsweb.ars-grin.gov/gringlobal/taxonomydetail.aspx?id=16688
		Leucopoa albida	Festuca_sibirica	Hack. ex Boiss.	Poaceae	Festuca	Herb	Naturalised	Temperate								1		1		5000	5000	0	https://npgsweb.ars-grin.gov/gringlobal/taxonomydetail.aspx?id=401958
		Ficus glabrata	Ficus_insipida	Willd.	Moraceae	Ficus	Tree	Cultivated	Tropical				1	1		1					50	500	450	https://npgsweb.ars-grin.gov/gringlobal/taxonomydetail.aspx?id=405335
			Ficus_pisifera	Wall. ex Voigt	Moraceae	Ficus	Tree	Cultivated	Tropical							1					50	1000	950	http://plantsoftheworldonline.org/taxon/urn:lsid:ipni.org:names:60445571-2
			Fimbristylis_acicularis	R.Br.	Cyperaceae	Fimbristylis	Herb	Naturalised	Tropical		1							1					0	https://npgsweb.ars-grin.gov/gringlobal/taxonomydetail.aspx?id=70581
		Sterculia urens	Firmiana_simplex	(L.) W.Wight	Malvaceae	Firmiana	Tree	Cultivated	Temperate						1			1			500	1200	700	https://npgsweb.ars-grin.gov/gringlobal/taxonomydetail.aspx?id=102001
		Flacourtia cataphracta	Flacourtia_jangomas	(Lour.) Raeusch.	Salicaceae	Flacourtia	Tree	Cultivated	Tropical						1	1	1	1	1		50	1200	1150	https://npgsweb.ars-grin.gov/gringlobal/taxonomydetail.aspx?id=17120
			Flindersia_australis	R.Br.	Rutaceae	Flindersia	Shrub	Unknown	Tropical		1							1					0	https://npgsweb.ars-grin.gov/gringlobal/taxonomydetail.aspx?id=17132
			Forsythia_intermedia		Oleaceae	Forsythia	Shrub	Cultivated	Temperate							1					2380	2380	0	https://npgsweb.ars-grin.gov/gringlobal/taxonomydetail.aspx?id=225
			Fragaria_chiloensis	(L.) Mill.	Rosaceae	Fragaria	Herb	Cultivated	Temperate				1	1		1					50	400	350	https://npgsweb.ars-grin.gov/gringlobal/taxonomydetail.aspx?id=246
			Fraxinus_excelsior	L.	Oleaceae	Fraxinus	Tree	Naturalised	Temperate			1							1	1	1200	2700	1500	https://npgsweb.ars-grin.gov/gringlobal/taxonomydetail.aspx?id=282
			Freesia_refracta	(Jacq.) Klatt	Iridaceae	Freesia	Herb	Unknown	Tropical	1								1		1	50	400	350	https://npgsweb.ars-grin.gov/gringlobal/taxonomydetail.aspx?id=323
			Fuchsia_dependens	Hook.	Onagraceae	Fuchsia	Herb	Cultivated	Tropical					1		1					2400	3300	900	http://plantsoftheworldonline.org/taxon/urn:lsid:ipni.org:names:612512-1
			Fumaria_capreolata	L.	Papaveraceae	Fumaria	Herb	Cultivated	Temperate	1		1				1					4400	4400	0	https://npgsweb.ars-grin.gov/gringlobal/taxonomydetail.aspx?id=71083
			Fumaria_parviflora	Lam.	Papaveraceae	Fumaria	Herb	Naturalised	Temperate	1		1					1	1			50	1676	1626	https://npgsweb.ars-grin.gov/gringlobal/taxonomydetail.aspx?id=406369
			Furcraea_foetida	(L.) Haw.	Asparagaceae	Furcraea	Herb	Cultivated	Not found					1				1			50	400	350	https://npgsweb.ars-grin.gov/gringlobal/taxonomydetail.aspx?id=70919
			Furcraea_tuberosa	(Mill.) Aiton	Asparagaceae	Furcraea	Herb	Cultivated	Not found					1				1					0	https://npgsweb.ars-grin.gov/gringlobal/taxonomydetail.aspx?id=70925
			Galactia_dubia	DC.	Fabaceae	Galactia	Herbaceous climber	Unknown	Tropical				1	1					1				0	https://npgsweb.ars-grin.gov/gringlobal/taxonomydetail.aspx?id=70938
			Galium_mollugo	L.	Rubiaceae	Galium	Herb	Cultivated	Cosmopolitan			1				1		1			1524	2439	915	https://npgsweb.ars-grin.gov/gringlobal/taxonomydetail.aspx?id=103278
		Asperula odorata	Galium_odoratum	(L.) Scop.	Rubiaceae	Galium	Herb	Cultivated	Cosmopolitan			1							1		50	400	350	https://npgsweb.ars-grin.gov/gringlobal/taxonomydetail.aspx?id=103279
			Galium_triflorum	Michx.	Rubiaceae	Galium	Herb	Naturalised	Cosmopolitan			1	1					1		1	2134	3506	1372	https://npgsweb.ars-grin.gov/gringlobal/taxonomydetail.aspx?id=456923
			Gaultheria_pyroloides	Hook.f. & Thomson ex Miq.	Ericaceae	Gaultheria	Shrub	Unknown	Tropical				1			1	1				400	2800	2400	https://npgsweb.ars-grin.gov/gringlobal/taxonomydetail.aspx?id=362
		Gentiana stricta	Gentianella_rapunculoides	(Willd. ex Schult.) J.S.Pringle.	Gentianaceae	Gentianella	Herb	Naturalised	Cosmopolitan					1					1	1	3000	4200	1200	https://npgsweb.ars-grin.gov/gringlobal/taxonomydetail.aspx?id=449866
Geranium mascatense var. himalaicum	Geranium ocellatum var. himalaicum	Geranium ocellatum	Geranium_mascatense	Boiss.	Geraniaceae	Geranium	Herb	Naturalised	Cosmopolitan						1		1	1	1	1	304	2500	2196	https://npgsweb.ars-grin.gov/gringlobal/taxonomydetail.aspx?id=424917
		Geranium aconitifolium	Geranium_rivulare	Vill.	Geraniaceae	Geranium	Herb	Naturalised	Cosmopolitan			1							1				0	https://npgsweb.ars-grin.gov/gringlobal/taxonomydetail.aspx?id=424705
			Gerbera_jamesonii	Bolus ex Hook.f.	Asteraceae	Gerbera	Herb	Cultivated	Tropical	1								1			50	400	350	https://npgsweb.ars-grin.gov/gringlobal/taxonomydetail.aspx?id=17506
		Gladiolus natalensis	Gladiolus_dalenii	Van Geel	Iridaceae	Gladiolus	Herb	Cultivated	Temperate	1						1					50	400	350	https://npgsweb.ars-grin.gov/gringlobal/taxonomydetail.aspx?id=406411
			Gladiolus_gandavensis		Iridaceae	Gladiolus	Herb	Cultivated	Temperate									1					0	https://npgsweb.ars-grin.gov/gringlobal/taxonomydetail.aspx?id=17563
		Gladiolus callianthus	Gladiolus_murielae	Kelway	Iridaceae	Gladiolus	Herb	Cultivated	Temperate	1						1							0	https://npgsweb.ars-grin.gov/gringlobal/taxonomydetail.aspx?id=406410
		Gleditsia horrida subsp. delavayi	Gleditsia_japonica	(Franch.) L.C. Li	Fabaceae	Gleditsia	Tree	Cultivated	Cosmopolitan						1						50	2500	2450	https://npgsweb.ars-grin.gov/gringlobal/taxonomydetail.aspx?id=17636
			Gleditsia_macracantha	Desf.	Fabaceae	Gleditsia	Herb	Cultivated	Cosmopolitan										1				0	https://npgsweb.ars-grin.gov/gringlobal/taxonomydetail.aspx?id=17639
			Glinus_oppositifolius	(L.) Aug.DC.	Molluginaceae	Glinus	Herb	Naturalised	Tropical	1	1					1	1				50	400	350	https://npgsweb.ars-grin.gov/gringlobal/taxonomydetail.aspx?id=450164
			Glycine_max	(L.) Merr.	Fabaceae	Glycine	Herb	Cultivated	Cosmopolitan						1	1	1	1	1	1	304	1950	1646	https://npgsweb.ars-grin.gov/gringlobal/taxonomydetail.aspx?id=17711
			Gmelina_philippensis	Cham,	Lamiaceae	Gmelina	Tree	Naturalised	Tropical									1			50	200	150	https://npgsweb.ars-grin.gov/gringlobal/taxonomydetail.aspx?id=17832
			Gnaphalium_coarctatum	Willd.	Asteraceae	Gnaphalium	Herb	Naturalised	Cosmopolitan					1					1		2500	3500	1000	https://npgsweb.ars-grin.gov/gringlobal/taxonomydetail.aspx?id=448315
		Gamochaeta pensylvanica	Gnaphalium_pensylvanicum	Willd.	Asteraceae	Gnaphalium	Herb	Naturalised	Cosmopolitan				1		1	1	1	1	1	1	200	2500	2300	https://npgsweb.ars-grin.gov/gringlobal/taxonomydetail.aspx?id=413781
			Gnaphalium_polycaulon	Pers.	Asteraceae	Gnaphalium	Herb	Naturalised	Cosmopolitan	1						1	1	1	1	1	50	2050	2000	https://npgsweb.ars-grin.gov/gringlobal/taxonomydetail.aspx?id=451064
			Gomesa_varicosa	(Lindl.) M.W.Chase & N.H.Williams	Orchidaceae	Gomesa	Herb	Unknown	Not found							1					800	1100	300	https://npgsweb.ars-grin.gov/gringlobal/taxonomydetail.aspx?id=464768
			Gomphocarpus_physocarpus	E.Mey.	Apocynaceae	Gomphocarpus	Woody climber	Invasive	Tropical	1								1	1		50	1200	1150	https://npgsweb.ars-grin.gov/gringlobal/taxonomydetail.aspx?id=17854
			Gomphrena_celosioides	Mart.	Amaranthaceae	Gomphrena	Herb	Naturalised	Tropical					1		1	1	1	1	1	50	1750	1700	https://npgsweb.ars-grin.gov/gringlobal/taxonomydetail.aspx?id=411200
			Gossypium_arboreum	L.	Malvaceae	Gossypium	Shrub	Cultivated	Temperate						1	1	1	1	1		50	1500	1450	https://npgsweb.ars-grin.gov/gringlobal/taxonomydetail.aspx?id=17897
			Gossypium_herbaceum	L.	Malvaceae	Gossypium	Shrub	Cultivated	Temperate	1								1			50	1000	950	https://npgsweb.ars-grin.gov/gringlobal/taxonomydetail.aspx?id=17915
			Gossypium_hirsutum	L.	Malvaceae	Gossypium	Shrub	Cultivated	Temperate				1	1		1	1	1			50	1400	1350	https://npgsweb.ars-grin.gov/gringlobal/taxonomydetail.aspx?id=17917
			Gouania_tiliifolia	Lam.	Rhamnaceae	Gouania	Woody climber	Cultivated	Tropical	1					1			1			400	1000	600	http://plantsoftheworldonline.org/taxon/urn:lsid:ipni.org:names:717531-1
			Guizotia_abyssinica	(L.f.) Cass.	Asteraceae	Guizotia	Herb	Cultivated	Tropical	1						1	1	1		1	50	1900	1850	https://npgsweb.ars-grin.gov/gringlobal/taxonomydetail.aspx?id=18068
			Gynura_aurantiaca	(Blume) Sch.Bip. ex DC.	Asteraceae	Gynura	Herb	Cultivated	Tropical									1			50	400	350	https://npgsweb.ars-grin.gov/gringlobal/taxonomydetail.aspx?id=18123
			Gynura_bicolor	(Roxb. ex Willd.) DC.	Asteraceae	Gynura	Shrub	Cultivated	Tropical						1	1		1	1		50	2500	2450	https://npgsweb.ars-grin.gov/gringlobal/taxonomydetail.aspx?id=104258
		Ranunculus cymbalaria	Halerpestes_cymbalaria	(Pursh) Greene.	Ranunculaceae	Halerpestes	Herb	Naturalised	Tropical				1	1			1	1			4268	4573	305	https://npgsweb.ars-grin.gov/gringlobal/taxonomydetail.aspx?id=408445
		Tabebuia chrysantha	Handroanthus_chrysanthus	(Jacq.) S.O.Grose.	Bignoniaceae	Handroanthus	Tree	Cultivated	Not found				1	1				1			50	400	350	https://npgsweb.ars-grin.gov/gringlobal/taxonomydetail.aspx?id=454767
			Heimia_salicifolia	(Kunth) Link	Lythraceae	Heimia	Shrub	Cultivated	Tropical				1	1		1					50	400	350	https://npgsweb.ars-grin.gov/gringlobal/taxonomydetail.aspx?id=27904
			Helichrysum_bracteatum	(Venten.) Willd.	Asteraceae	Helichrysum	Herb	Cultivated	Temperate		1							1			50	200	150	https://npgsweb.ars-grin.gov/gringlobal/taxonomydetail.aspx?id=424010
		Heliotropium peruvianum	Heliotropium_arborescens	L.	Boraginaceae	Heliotropium	Herb	Cultivated	Tropical					1				1			50	400	350	https://npgsweb.ars-grin.gov/gringlobal/taxonomydetail.aspx?id=105309
		Heliotropium brevifolium	Heliotropium_pycnophyllum	Phil.	Boraginaceae	Heliotropium	Herb	Cultivated	Tropical					1					1				0	http://plantsoftheworldonline.org/taxon/urn:lsid:ipni.org:names:117169-1
			Heracleum_lanatum	Michx.	Apiaceae	Heracleum	Herb	Cultivated	Temperate			1						1			1900	3000	1100	https://npgsweb.ars-grin.gov/gringlobal/taxonomydetail.aspx?id=319140
			Heracleum_sphondylium	L.	Apiaceae	Heracleum	Herb	Naturalised	Temperate	1		1				1					2100	3400	1300	https://npgsweb.ars-grin.gov/gringlobal/taxonomydetail.aspx?id=70346
			Hibiscus_aculeatus	Walter	Malvaceae	Hibiscus	Herb	Cultivated	Tropical				1					1			50	200	150	http://plantsoftheworldonline.org/taxon/urn:lsid:ipni.org:names:559903-1
			Hibiscus_cannabinus	L.	Malvaceae	Hibiscus	Herb	Cultivated	Tropical	1							1	1	1		200	1000	800	https://npgsweb.ars-grin.gov/gringlobal/taxonomydetail.aspx?id=19012
			Hibiscus_mutabilis	L.	Malvaceae	Hibiscus	Tree	Cultivated	Tropical								1	1			200	1200	1000	https://npgsweb.ars-grin.gov/gringlobal/taxonomydetail.aspx?id=19059
			Hibiscus_rosa-sinensis	L.	Malvaceae	Hibiscus	Shrub	Cultivated	Tropical							1	1	1	1	1	300	1200	900	https://npgsweb.ars-grin.gov/gringlobal/taxonomydetail.aspx?id=19075
			Hibiscus_schizopetalus	(Dyer) Hook.f.	Malvaceae	Hibiscus	Shrub	Cultivated	Tropical	1							1	1		1	50	900	850	https://npgsweb.ars-grin.gov/gringlobal/taxonomydetail.aspx?id=19082
			Hibiscus_syriacus	L.	Malvaceae	Hibiscus	Shrub	Cultivated	Tropical						1	1	1	1	1	1	50	2300	2250	https://npgsweb.ars-grin.gov/gringlobal/taxonomydetail.aspx?id=19094
		Fioria vitifolia	Hibiscus_vitifolius	L.	Malvaceae	Hibiscus	Shrub	Cultivated	Tropical								1	1	1	1	400	2400	2000	https://npgsweb.ars-grin.gov/gringlobal/taxonomydetail.aspx?id=19104
			Hieracium_crocatum	Fr.	Asteraceae	Hieracium	Herb	Naturalised	Temperate			1							1	1	1900	2400	500	http://plantsoftheworldonline.org/taxon/urn:lsid:ipni.org:names:216571-1
			Hieracium_vulgatum	Spreng.	Asteraceae	Hieracium	Herb	Naturalised	Temperate			1	1					1	1	1	1700	3500	1800	https://npgsweb.ars-grin.gov/gringlobal/taxonomydetail.aspx?id=104349
			Hodgsonia_macrocarpa	(Blume) Cogn.	Cucurbitaceae	Hodgsonia	Herbaceous climber	Cultivated	Tropical						1	1					50	1200	1150	https://npgsweb.ars-grin.gov/gringlobal/taxonomydetail.aspx?id=402173
		Muehlenbeckia platyclada	Homalocladium_platycladum	(F.Muell.) L.H.Bailey	Polygonaceae	Homalocladium	Herb	Cultivated	Tropical									1			50	400	350	https://npgsweb.ars-grin.gov/gringlobal/taxonomydetail.aspx?id=24668
			Hoya_carnosa	(L.f.) R.Br.	Apocynaceae	Hoya	Woody climber	Naturalised	Tropical							1					1410	1410	0	https://npgsweb.ars-grin.gov/gringlobal/taxonomydetail.aspx?id=103205
		Hydrangea angustipelata	Hydrangea_chinensis	Maxim.	Hydrangeaceae	Hydrangea	Tree	Cultivated	Temperate						1						300	2000	1700	https://npgsweb.ars-grin.gov/gringlobal/taxonomydetail.aspx?id=19448
			Hydrangea_macrophylla	(Thunb.) Ser.	Hydrangeaceae	Hydrangea	Shrub	Cultivated	Temperate							1	1	1	1		50	2500	2450	https://npgsweb.ars-grin.gov/gringlobal/taxonomydetail.aspx?id=19457
			Hymenocallis_littoralis	(Jacq.) Salisb.	Amaryllidaceae	Hymenocallis	Herb	Cultivated	Tropical				1	1				1			50	400	350	https://npgsweb.ars-grin.gov/gringlobal/taxonomydetail.aspx?id=19508
			Hypericum_humifusum	L.	Hypericaceae	Hypericum	Herb	Cultivated	Cosmopolitan	1		1				1					1800	2800	1000	https://npgsweb.ars-grin.gov/gringlobal/taxonomydetail.aspx?id=19585
			Hypericum_leschenaultii	Choisy.	Hypericaceae	Hypericum	Shrub	Naturalised	Cosmopolitan										1		2300	3000	700	https://npgsweb.ars-grin.gov/gringlobal/taxonomydetail.aspx?id=19591
			Hypericum_patulum	Thunb.	Hypericaceae	Hypericum	Shrub	Naturalised	Cosmopolitan							1		1			50	2400	2350	https://npgsweb.ars-grin.gov/gringlobal/taxonomydetail.aspx?id=19598
			Hyssopus_officinalis	L.	Lamiaceae	Hyssopus	Shrub	Cultivated	Temperate	1		1						1	1		2800	3400	600	https://npgsweb.ars-grin.gov/gringlobal/taxonomydetail.aspx?id=19644
			Iberis_amara	L.	Brassicaceae	Iberis	Herb	Cultivated	Temperate			1						1	1	1	50	400	350	https://npgsweb.ars-grin.gov/gringlobal/taxonomydetail.aspx?id=19648
			Ilex_crenata	Thunb.	Aquifoliaceae	Ilex	Tree	Cultivated	Tropical							1					700	2743	2043	https://npgsweb.ars-grin.gov/gringlobal/taxonomydetail.aspx?id=19691
		Impatiens lutea	Impatiens_noli-tangere	L.	Balsaminaceae	Impatiens	Herb	Cultivated	Tropical			1	1		1	1					1500	1800	300	https://npgsweb.ars-grin.gov/gringlobal/taxonomydetail.aspx?id=19841
			Indigofera_arrecta	A.Rich.	Fabaceae	Indigofera	Shrub	Cultivated	Tropical	1					1			1			50	400	350	https://npgsweb.ars-grin.gov/gringlobal/taxonomydetail.aspx?id=19884
			Indigofera_zollingeriana	Miq.	Fabaceae	Indigofera	Tree	Naturalised	Tropical							1					50	250	200	https://npgsweb.ars-grin.gov/gringlobal/taxonomydetail.aspx?id=20071
			Ipomoea_batatas	(L.) Lam.	Convolvulaceae	Ipomoea	Herb	Cultivated	Tropical				1		1	1	1	1			200	2200	2000	https://npgsweb.ars-grin.gov/gringlobal/taxonomydetail.aspx?id=20142
			Ipomoea_crassicaulis	(Benth.) B.L. Rob.	Convolvulaceae	Ipomoea	Herbaceous climber	Cultivated	Tropical				1	1						1	400	800	400	https://npgsweb.ars-grin.gov/gringlobal/taxonomydetail.aspx?id=311551
			Ipomoea_lobata	(Cerv.) Thell.	Convolvulaceae	Ipomoea	Herbaceous climber	Cultivated	Tropical				1	1				1			50	400	350	https://npgsweb.ars-grin.gov/gringlobal/taxonomydetail.aspx?id=20187
			Ipomoea_muricata	(L.) Jacq.	Convolvulaceae	Ipomoea	Herbaceous climber	Cultivated	Tropical					1				1		1	50	1600	1550	https://npgsweb.ars-grin.gov/gringlobal/taxonomydetail.aspx?id=402175
			Ipomoea_turbinata	Lag. ex Choisy	Convolvulaceae	Ipomoea	Herbaceous climber	Cultivated	Tropical				1			1	1	1	1	1	150	1500	1350	https://npgsweb.ars-grin.gov/gringlobal/taxonomydetail.aspx?id=402175
			Ipomoea_violacea	L.	Convolvulaceae	Ipomoea	Herbaceous climber	Cultivated	Tropical	1	1	1	1	1				1			50	200	150	https://npgsweb.ars-grin.gov/gringlobal/taxonomydetail.aspx?id=20238
			Iresine_herbstii	Hook.	Amaranthaceae	Iresine	Herb	Cultivated	Tropical							1	1				1200	1500	300	https://npgsweb.ars-grin.gov/gringlobal/taxonomydetail.aspx?id=410491
		Belamcanda chinensis	Iris_domestica	(L.) Goldblatt & Mabb.	Iridaceae	Iris	Herb	Cultivated	Temperate						1	1	1	1	1		50	2400	2350	https://npgsweb.ars-grin.gov/gringlobal/taxonomydetail.aspx?id=449051
			Iris_ensata	Thunb	Iridaceae	Iris	Herb	Cultivated	Temperate											1	1700	1800	100	https://npgsweb.ars-grin.gov/gringlobal/taxonomydetail.aspx?id=20295
			Iris_germanica	L.	Iridaceae	Iris	Herb	Cultivated	Temperate							1	1	1	1	1	1500	2500	1000	https://npgsweb.ars-grin.gov/gringlobal/taxonomydetail.aspx?id=20310
			Iseilema_laxum	Hack.	Poaceae	Iseilema	Herb	Naturalised	Not found									1			50	200	150	https://npgsweb.ars-grin.gov/gringlobal/taxonomydetail.aspx?id=20500
		Chrysanthemum carinatum	Ismelia_carinata	(Schousb.) Sch.Bip.	Asteraceae	Ismelia	Herb	Cultivated	Not found	1								1			50	400	350	https://npgsweb.ars-grin.gov/gringlobal/taxonomydetail.aspx?id=417416
		Scirpus cernuus	Isolepis_cernua	(Vahl) Roem. & Schult..	Cyperaceae	Isolepis	Herb	Cultivated	Not found	1	1	1	1	1				1			50	400	350	https://npgsweb.ars-grin.gov/gringlobal/taxonomydetail.aspx?id=409620
			Ixora_barbata	Roxb. ex Sm.	Rubiaceae	Ixora	Shrub	Cultivated	Tropical							1					50	400	350	https://npgsweb.ars-grin.gov/gringlobal/taxonomydetail.aspx?id=20578
			Ixora_javanica	(Blume) DC.	Rubiaceae	Ixora	Shrub	Cultivated	Tropical						1	1					250	250	0	https://npgsweb.ars-grin.gov/gringlobal/taxonomydetail.aspx?id=20586
			Jacquemontia_pentantha	G.Don	Convolvulaceae	Jacquemontia	Herbaceous climber	Naturalised	Tropical				1	1				1			50	400	350	http://plantsoftheworldonline.org/taxon/urn:lsid:ipni.org:names:270229-1
		Jasminum pubescens	Jasminum_multiflorum	(Burm.f.) Andrews	Oleaceae	Jasminum	Woody climber	Naturalised	Tropical						1	1	1	1	1	1	50	1500	1450	https://npgsweb.ars-grin.gov/gringlobal/taxonomydetail.aspx?id=20663
		Jatropha hastata	Jatropha_integerrima	Jacq.	Euphorbiaceae	Jatropha	Shrub	Cultivated	Tropical					1				1			50	400	350	https://npgsweb.ars-grin.gov/gringlobal/taxonomydetail.aspx?id=312795
			Jatropha_multifida	L.	Euphorbiaceae	Jatropha	Shrub	Cultivated	Tropical					1				1			50	400	350	https://npgsweb.ars-grin.gov/gringlobal/taxonomydetail.aspx?id=20702
			Jatropha_podagrica	Hook.	Euphorbiaceae	Jatropha	Shrub	Cultivated	Tropical				1	1		1					50	300	250	https://npgsweb.ars-grin.gov/gringlobal/taxonomydetail.aspx?id=20703
			Juncus_squarrosus	L.	Juncaceae	Juncus	Herb	Unknown	Cosmopolitan	1		1				1					3350	3350	0	https://npgsweb.ars-grin.gov/gringlobal/taxonomydetail.aspx?id=444606
		Beloperone guttata	Justicia_brandegeeana	Wassh. & L.B.Sm.	Acanthaceae	Justicia	Shrub	Cultivated	Temperate				1			1		1			50	400	350	https://npgsweb.ars-grin.gov/gringlobal/taxonomydetail.aspx?id=100699
		Gendarussa vulgaris	Justicia_gendarussa	Burm.f.	Acanthaceae	Justicia	Shrub	Cultivated	Temperate						1	1		1			200	1500	1300	https://npgsweb.ars-grin.gov/gringlobal/taxonomydetail.aspx?id=460042
			Kerria_japonica	(L.) DC.	Rosaceae	Kerria	Shrub	Cultivated	Not found							1			1	1	200	1800	1600	https://npgsweb.ars-grin.gov/gringlobal/taxonomydetail.aspx?id=100510
			Kigelia_africana	(Lam.) Benth.	Bignoniaceae	Kigelia	Tree	Cultivated	Tropical	1								1	1		50	1200	1150	https://npgsweb.ars-grin.gov/gringlobal/taxonomydetail.aspx?id=70392
		Axyris villosa	Kirilowia_villosa	Benth. & Hook.f.	Amaranthaceae	Kirilowia	Herb	Unknown	Temperate								1				3200	3200	0	http://plantsoftheworldonline.org/taxon/urn:lsid:ipni.org:names:60473810-2
		Kobresia caricina	Kobresia_simpliciuscula	(Wahlenb.) Mack.	Cyperaceae	Kobresia	Herb	Unknown	Temperate			1	1				1				4000	5600	1600	https://npgsweb.ars-grin.gov/gringlobal/taxonomydetail.aspx?id=447634
			Koelreuteria_paniculata	Laxm.	Sapindaceae	Koelreuteria	Tree	Cultivated	Not found									1		1	50	400	350	https://npgsweb.ars-grin.gov/gringlobal/taxonomydetail.aspx?id=21238
			Koenigia_islandica	L.	Polygonaceae	Koenigia	Herb	Cultivated	Temperate			1	1			1	1	1	1		3700	5000	1300	http://plantsoftheworldonline.org/taxon/urn:lsid:ipni.org:names:694614-1
		Lespedeza striata	Kummerowia_striata	(Thunb.) Schindl..	Fabaceae	Kummerowia	Herb	Naturalised	Temperate						1						350	1000	650	https://npgsweb.ars-grin.gov/gringlobal/taxonomydetail.aspx?id=21266
			Lactuca_viminea	C.B.Clarke	Asteraceae	Lactuca	Herb	Unknown	Temperate	1		1							1				0	https://npgsweb.ars-grin.gov/gringlobal/taxonomydetail.aspx?id=21374
			Lagascea_mollis	Cav.	Asteraceae	Lagascea	Herb	Unknown	Not found				1	1				1			50	400	350	https://npgsweb.ars-grin.gov/gringlobal/taxonomydetail.aspx?id=316901
			Lagenaria_siceraria	(Molina) Standl.	Cucurbitaceae	Lagenaria	Herbaceous climber	Cultivated	Tropical	1					1	1	1	1	1		50	2290	2240	https://npgsweb.ars-grin.gov/gringlobal/taxonomydetail.aspx?id=21385
		Lagotis glauca	Lagotis_minor	(Willd.) Standl.	Plantaginaceae	Lagotis	Herb	Unknown	Temperate				1					1	1				0	https://npgsweb.ars-grin.gov/gringlobal/taxonomydetail.aspx?id=448187
		Lantana camara var. Aculeata	Lantana_aculeata		Verbenaceae	Lantana	Shrub	Naturalised	Tropical						1					1	50	800	750	https://npgsweb.ars-grin.gov/gringlobal/taxonomydetail.aspx?id=451885
		Lantana camara var. splendens	Lantana_splendens	Medik.	Verbenaceae	Lantana	Shrub	Unknown	Tropical					1				1			50	400	350	http://plantsoftheworldonline.org/taxon/urn:lsid:ipni.org:names:863454-1
			Lathyrus_laevigatus	(Waldst. & Kit.) Gren.	Fabaceae	Lathyrus	Herb	Unknown	Temperate			1						1					0	https://npgsweb.ars-grin.gov/gringlobal/taxonomydetail.aspx?id=21579
			Lathyrus_odoratus	L.	Fabaceae	Lathyrus	Herbaceous climber	Cultivated	Temperate			1				1		1		1	250	250	0	https://npgsweb.ars-grin.gov/gringlobal/taxonomydetail.aspx?id=21596
			Lathyrus_sativus	L.	Fabaceae	Lathyrus	Herb	Cultivated	Temperate	1		1			1	1	1	1	1	1	200	1500	1300	https://npgsweb.ars-grin.gov/gringlobal/taxonomydetail.aspx?id=21613
			Lens_culinaris	Medik.	Fabaceae	Lens	Herbaceous climber	Naturalised	Temperate			1			1		1	1	1		150	1000	850	https://npgsweb.ars-grin.gov/gringlobal/taxonomydetail.aspx?id=411141
			Lepidium_sativum	L.	Brassicaceae	Lepidium	Herb	Cultivated	Cosmopolitan	1						1	1	1	1	1	50	1700	1650	https://npgsweb.ars-grin.gov/gringlobal/taxonomydetail.aspx?id=21769
			Leucanthemum_superbum	(Bergmans ex J.W.Ingram) D.H.Kent	Asteraceae	Leucanthemum	Herb	Cultivated	Temperate							1					1800	1800	0	https://npgsweb.ars-grin.gov/gringlobal/taxonomydetail.aspx?id=318339
		Nomocharis souliei	Lilium_souliei	(Franch.) Sealy	Liliaceae	Lilium	Herb	Unknown	Temperate						1								0	https://npgsweb.ars-grin.gov/gringlobal/taxonomydetail.aspx?id=429527
			Linaria_odora	(M.Bieb.) Fisch.	Plantaginaceae	Linaria	Herb	Unknown	Temperate			1				1							0	http://plantsoftheworldonline.org/taxon/urn:lsid:ipni.org:names:804804-1
		Lindera heterophylla	Lindera_obtusiloba	(Meisn.) H.B. Cui .	Lauraceae	Lindera	Tree	Cultivated	Tropical							1	1				50	2200	2150	https://npgsweb.ars-grin.gov/gringlobal/taxonomydetail.aspx?id=22300
		Linum nutans	Linum_pallescens	Bunge.	Linaceae	Linum	Herb	Unknown	Temperate							1					4000	4600	600	https://npgsweb.ars-grin.gov/gringlobal/taxonomydetail.aspx?id=22352
		Lippia geminata	Lippia_alba	(Mill.) N.E.Br. ex Britton & P.Wilson	Verbenaceae	Lippia	Shrub	Cultivated	Not found				1	1	1						50	400	350	https://npgsweb.ars-grin.gov/gringlobal/taxonomydetail.aspx?id=22367
			Lippia_javanica	(Burm.f.) Spreng.	Verbenaceae	Lippia	Shrub	Unknown	Not found	1					1						50	600	550	https://npgsweb.ars-grin.gov/gringlobal/taxonomydetail.aspx?id=408267
			Liriodendron_tulipifera	L.	Magnoliaceae	Liriodendron	Tree	Cultivated	Temperate				1			1			1				0	https://npgsweb.ars-grin.gov/gringlobal/taxonomydetail.aspx?id=22382
			Litchi_chinensis	Sonn.	Sapindaceae	Litchi	Tree	Cultivated	Tropical						1	1		1	1		50	1000	950	https://npgsweb.ars-grin.gov/gringlobal/taxonomydetail.aspx?id=22399
		Alyssum minimum	Lobularia_maritima	(L.) Desv.	Brassicaceae	Lobularia	Herb	Cultivated	Temperate	1		1						1		1	50	1900	1850	https://npgsweb.ars-grin.gov/gringlobal/taxonomydetail.aspx?id=22478
			Lolium_hybridum	Hausskn	Poaceae	Lolium	Herb	Cultivated	Temperate							1					2700	3000	300	https://npgsweb.ars-grin.gov/gringlobal/taxonomydetail.aspx?id=100773
			Lomatogonium_rotatum	(L.) Fr. ex Fernald	Gentianaceae	Lomatogonium	Herb	Unknown	Temperate			1	1							1	3800	3800	0	https://npgsweb.ars-grin.gov/gringlobal/taxonomydetail.aspx?id=470416
			Loranthus_europaeus	Jacq.	Loranthaceae	Loranthus	Shrub	Naturalised	Tropical			1				1					2300	2300	0	http://plantsoftheworldonline.org/taxon/urn:lsid:ipni.org:names:549404-1
		Luffa aegyptiaca	Luffa_cylindrica	(L.) M.Roem.	Cucurbitaceae	Luffa	Herbaceous climber	Cultivated	Tropical						1	1	1	1	1		50	1700	1650	https://npgsweb.ars-grin.gov/gringlobal/taxonomydetail.aspx?id=22788
			Luzula_pallescens	Sw.	Juncaceae	Luzula	Herb	Naturalised	Cosmopolitan											1	1700	1800	100	http://plantsoftheworldonline.org/taxon/urn:lsid:ipni.org:names:146239-2
			Lycianthes_rantonnetii	(Carrière ex Lesc.) Bitter	Solanaceae	Lycianthes	Shrub	Cultivated	Tropical					1				1			50	400	350	https://npgsweb.ars-grin.gov/gringlobal/taxonomydetail.aspx?id=419343
			Lycium_barbarum	L.	Solanaceae	Lycium	Shrub	Naturalised	Temperate								1				1600	1600	0	https://npgsweb.ars-grin.gov/gringlobal/taxonomydetail.aspx?id=22939
			Lycium_chinense	Mill.	Solanaceae	Lycium	Shrub	Cultivated	Temperate								1				1300	1300	0	https://npgsweb.ars-grin.gov/gringlobal/taxonomydetail.aspx?id=22942
			Lycium_europaeum	L.	Solanaceae	Lycium	Shrub	Cultivated	Temperate	1		1						1					0	https://npgsweb.ars-grin.gov/gringlobal/taxonomydetail.aspx?id=22943
		Leucaena latisiliqua	Lysiloma_latisiliquum	(L.) Benth	Fabaceae	Lysiloma	Tree	Cultivated	Not found				1	1		1		1			50	400	350	https://npgsweb.ars-grin.gov/gringlobal/taxonomydetail.aspx?id=23008
		Maesa angustifolia	Maesa_lanceolata	Forssk.	Primulaceae	Maesa	Shrub	Naturalised	Tropical	1					1						400	1000	600	https://npgsweb.ars-grin.gov/gringlobal/taxonomydetail.aspx?id=418429
		Michelia figo	Magnolia_figo	(Lour.) DC..	Magnoliaceae	Magnolia	Tree	Cultivated	Temperate								1				50	400	350	https://npgsweb.ars-grin.gov/gringlobal/taxonomydetail.aspx?id=452632
			Magnolia_grandiflora	L.	Magnoliaceae	Magnolia	Tree	Cultivated	Temperate				1		1	1	1	1	1	1	1300	2500	1200	https://npgsweb.ars-grin.gov/gringlobal/taxonomydetail.aspx?id=23108
			Magnolia_montana	(Blume) Figlar	Magnoliaceae	Magnolia	Tree	Cultivated	Temperate							1					50	400	350	https://npgsweb.ars-grin.gov/gringlobal/taxonomydetail.aspx?id=452634
		Magnolia hypoleuca	Magnolia_obovata	Thunb.	Magnoliaceae	Magnolia	Tree	Cultivated	Temperate										1				0	https://npgsweb.ars-grin.gov/gringlobal/taxonomydetail.aspx?id=23123
			Mahonia_japonica	(Thunb.) DC.	Berberidaceae	Mahonia	Shrub	Cultivated	Temperate							1					500	2200	1700	https://npgsweb.ars-grin.gov/gringlobal/taxonomydetail.aspx?id=449159
			Malachra_capitata	(L.) L.	Malvaceae	Malachra	Herb	Cultivated	Not found				1	1				1			50	200	150	https://npgsweb.ars-grin.gov/gringlobal/taxonomydetail.aspx?id=463608
		pyrus malus	Malus_domestica	Borkh.	Rosaceae	Malus	Tree	Cultivated	Temperate									1	1		1000	3000	2000	https://npgsweb.ars-grin.gov/gringlobal/taxonomydetail.aspx?id=104681
			Malus_pumila	Mill.	Rosaceae	Malus	Tree	Cultivated	Temperate			1				1	1	1	1	1	1800	2500	700	https://npgsweb.ars-grin.gov/gringlobal/taxonomydetail.aspx?id=23261
			Malus_rockii	Rehder	Rosaceae	Malus	Tree	Cultivated	Temperate									1					0	https://npgsweb.ars-grin.gov/gringlobal/taxonomydetail.aspx?id=23221
			Malva_parviflora	L.	Malvaceae	Malva	Herb	Naturalised	Temperate	1		1			1	1	1	1	1	1	50	2500	2450	https://npgsweb.ars-grin.gov/gringlobal/taxonomydetail.aspx?id=90031
		Malvastrum tricuspidatum	Malvastrum_coromandelianum	(L.) Garcke	Malvaceae	Malvastrum	Herb	Naturalised	Tropical				1	1				1	1	1	50	1200	1150	https://npgsweb.ars-grin.gov/gringlobal/taxonomydetail.aspx?id=23314
			Manihot_esculenta	Crantz	Euphorbiaceae	Manihot	Shrub	Cultivated	Tropical					1	1	1		1			200	1200	1000	https://npgsweb.ars-grin.gov/gringlobal/taxonomydetail.aspx?id=431678
		Pachyptera hymenaea	Mansoa_hymenaea	(DC.) A.H.Gentry	Bignoniaceae	Mansoa	Tree	Cultivated	Not found				1	1				1					0	https://npgsweb.ars-grin.gov/gringlobal/taxonomydetail.aspx?id=312822
			Masdevallia_coccinea	Linden ex Lindl.	Orchidaceae	Masdevallia	Herb	Cultivated	Not found					1		1					2400	3000	600	https://npgsweb.ars-grin.gov/gringlobal/taxonomydetail.aspx?id=413205
		Bacopa procumbens	Mecardonia_procumbens	(Mill.) Small	Plantaginaceae	Mecardonia	Herb	Naturalised	Not found				1	1		1	1	1	1	1	50	1500	1450	https://npgsweb.ars-grin.gov/gringlobal/taxonomydetail.aspx?id=446703
	Medicago denticulata	Medicago polymorpha var. Apiculata	Medicago_polymorpha	L.	Fabaceae	Medicago	Herb	Invasive	Temperate	1		1						1	1	1	304	1900	1596	https://npgsweb.ars-grin.gov/gringlobal/taxonomydetail.aspx?id=23645
			Medicago_sativa	L.	Fabaceae	Medicago	Herb	Cultivated	Temperate	1		1					1	1	1	1	400	2800	2400	https://npgsweb.ars-grin.gov/gringlobal/taxonomydetail.aspx?id=23676
			Melianthus_major	L.	Melianthaceae	Melianthus	Shrub	Cultivated	Not found	1						1		1			2875	2875	0	https://npgsweb.ars-grin.gov/gringlobal/taxonomydetail.aspx?id=23944
			Melinis_minutiflora	P.Beauv.	Poaceae	Melinis	Herb	Invasive	Temperate	1						1					500	500	0	https://npgsweb.ars-grin.gov/gringlobal/taxonomydetail.aspx?id=24025
		Rhynchelytrum repens	Melinis_repens	(Willd.) Zizka.	Poaceae	Melinis	Herb	Invasive	Temperate	1								1					0	https://npgsweb.ars-grin.gov/gringlobal/taxonomydetail.aspx?id=409666
			Mentha_piperita		Lamiaceae	Mentha	Herb	Cultivated	Temperate							1		1		1	400	1700	1300	https://npgsweb.ars-grin.gov/gringlobal/taxonomydetail.aspx?id=24078
		Mentha viridis	Mentha_spicata	L.	Lamiaceae	Mentha	Herb	Cultivated	Temperate			1				1	1	1	1	1	50	2700	2650	https://npgsweb.ars-grin.gov/gringlobal/taxonomydetail.aspx?id=24082
			Merremia_dissecta	(Jacq.) Hallier f.	Convolvulaceae	Merremia	Herbaceous climber	Cultivated	Tropical				1	1				1		1	50	800	750	https://npgsweb.ars-grin.gov/gringlobal/taxonomydetail.aspx?id=478369
			Merremia_mammosa	(Lour.) Hallier f.	Convolvulaceae	Merremia	Herbaceous climber	Cultivated	Tropical						1						50	1200	1150	https://npgsweb.ars-grin.gov/gringlobal/taxonomydetail.aspx?id=478363
		Ipomoea sibirica	Merremia_sibirica	(L.) Hallier f.	Convolvulaceae	Merremia	Herbaceous climber	Naturalised	Tropical			1						1	1				0	https://npgsweb.ars-grin.gov/gringlobal/taxonomydetail.aspx?id=24109
			Mimosa_asperata	L.	Fabaceae	Mimosa	Herb	Naturalised	Tropical				1	1		1					200	1200	1000	https://npgsweb.ars-grin.gov/gringlobal/taxonomydetail.aspx?id=24340
			Mimusops_elengi	L.	Sapotaceae	Mimusops	Tree	Cultivated	Not found		1				1	1		1	1		50	1000	950	https://npgsweb.ars-grin.gov/gringlobal/taxonomydetail.aspx?id=24452
			Minuartia_biflora	(L.) Schinz & Thell.	Caryophyllaceae	Minuartia	Herb	Naturalised	Temperate			1	1						1				0	https://npgsweb.ars-grin.gov/gringlobal/taxonomydetail.aspx?id=457334
		Mitracarpus verticillatus	Mitracarpus_hirtus	(L.) DC.	Rubiaceae	Mitracarpus	Herb	Naturalised	Tropical				1	1	1	1					50	1000	950	https://npgsweb.ars-grin.gov/gringlobal/taxonomydetail.aspx?id=403803
			Mollugo_stricta	L.	Molluginaceae	Mollugo	Herb	Naturalised	Tropical									1			1219	2134	915	https://npgsweb.ars-grin.gov/gringlobal/taxonomydetail.aspx?id=478331
			Monstera_deliciosa	Liemb.	Araceae	Monstera	Herbaceous climber	Cultivated	Tropical				1	1				1			50	400	350	https://npgsweb.ars-grin.gov/gringlobal/taxonomydetail.aspx?id=24556
			Montanoa_grandiflora	(DC.) Sch.Bip. ex Hemsl.	Asteraceae	Montanoa	Shrub	Naturalised	Not found				1					1			50	400	350	https://npgsweb.ars-grin.gov/gringlobal/taxonomydetail.aspx?id=464697
		Musa sapientum	Musa_paradisiaca		Musaceae	Musa	Shrub	Cultivated	Tropical									1	1		400	1200	800	https://npgsweb.ars-grin.gov/gringlobal/taxonomydetail.aspx?id=70453
		Myosotis caespitosa	Myosotis_laxa	subsp. caespitosa (Schultz) Hyl. ex Nordh.	Boraginaceae	Myosotis	Herb	Naturalised	Temperate				1	1			1			1	1700	4600	2900	https://npgsweb.ars-grin.gov/gringlobal/taxonomydetail.aspx?id=454224
			Myosotis_scorpioides	L.	Boraginaceae	Myosotis	Herb	Cultivated	Temperate			1				1				1			0	https://npgsweb.ars-grin.gov/gringlobal/taxonomydetail.aspx?id=24815
			Myrica_nagi	Thunb.	Myricaceae	Myrica	Tree	Naturalised	Temperate									1			1524	2134	610	https://npgsweb.ars-grin.gov/gringlobal/taxonomydetail.aspx?id=25009
			Myrtus_communis	L.	Myrtaceae	Myrtus	Tree	Naturalised	Tropical	1		1						1	1		50	400	350	https://npgsweb.ars-grin.gov/gringlobal/taxonomydetail.aspx?id=24898
			Narcissus_pseudonarcissus	L.	Amaryllidaceae	Narcissus	Herb	Cultivated	Temperate	1		1				1				1	50	400	350	https://npgsweb.ars-grin.gov/gringlobal/taxonomydetail.aspx?id=25045
			Narcissus_tazetta	L.	Amaryllidaceae	Narcissus	Herb	Cultivated	Temperate	1		1						1	1	1	50	400	350	https://npgsweb.ars-grin.gov/gringlobal/taxonomydetail.aspx?id=25053
			Neomarica_gracilis	(Herb.) Sprague	Iridaceae	Neomarica	Herb	Cultivated	Not found					1				1			50	400	350	https://npgsweb.ars-grin.gov/gringlobal/taxonomydetail.aspx?id=25137
			Neomarica_northiana	(Schneev.) Sprague	Iridaceae	Neomarica	Herb	Cultivated	Not found					1				1			50	400	350	http://plantsoftheworldonline.org/taxon/urn:lsid:ipni.org:names:168855-2
		Anthocephalus chinensis	Neonauclea_purpurea	(Roxb.) Merr.	Rubiaceae	Neonauclea	Tree	Cultivated	Tropical						1		1				50	800	750	https://npgsweb.ars-grin.gov/gringlobal/taxonomydetail.aspx?id=478126
			Nepeta_supina	Steven	Lamiaceae	Nepeta	Herb	Unknown	Temperate									1		1	4500	4500	0	http://plantsoftheworldonline.org/taxon/urn:lsid:ipni.org:names:452770-1
			Nicotiana_plumbaginifolia	Viv.	Solanaceae	Nicotiana	Herb	Invasive	Tropical				1	1	1	1	1	1	1	1	50	2200	2150	https://npgsweb.ars-grin.gov/gringlobal/taxonomydetail.aspx?id=25289
			Nicotiana_rustica	L.	Solanaceae	Nicotiana	Herb	Cultivated	Tropical					1	1	1		1	1	1	1300	1500	200	https://npgsweb.ars-grin.gov/gringlobal/taxonomydetail.aspx?id=300393
			Nigella_damascena	L.	Ranunculaceae	Nigella	Herb	Cultivated	Temperate	1		1							1	1	50	400	350	https://npgsweb.ars-grin.gov/gringlobal/taxonomydetail.aspx?id=25336
			Nigella_sativa	L.	Ranunculaceae	Nigella	Herb	Cultivated	Temperate									1	1	1	400	900	500	https://npgsweb.ars-grin.gov/gringlobal/taxonomydetail.aspx?id=25337
			Nothoscordum_borbonicum	Kunth	Amaryllidaceae	Nothoscordum	Herb	Cultivated	Temperate				1	1		1							0	https://npgsweb.ars-grin.gov/gringlobal/taxonomydetail.aspx?id=310308
			Nymphaea_lotus	L.	Nymphaeaceae	Nymphaea	Herb	Cultivated	Cosmopolitan	1		1				1				1	50	400	350	https://npgsweb.ars-grin.gov/gringlobal/taxonomydetail.aspx?id=25437
			Nyssa_sylvatica	Marshall	Nyssaceae	Nyssa	Tree	Cultivated	Temperate				1			1					50	400	350	https://npgsweb.ars-grin.gov/gringlobal/taxonomydetail.aspx?id=25455
			Ocimum_basilicum	L.	Lamiaceae	Ocimum	Herb	Cultivated	Tropical						1	1	1	1	1	1	50	2000	1950	https://npgsweb.ars-grin.gov/gringlobal/taxonomydetail.aspx?id=25478
			Ocimum_kilimandscharicum	Gurke	Lamiaceae	Ocimum	Shrub	Cultivated	Tropical	1						1		1			50	400	350	https://npgsweb.ars-grin.gov/gringlobal/taxonomydetail.aspx?id=25484
		Phoebe lanceolata	Ocotea_lancifolia	(Schott) Mez.	Lauraceae	Ocotea	Tree	Cultivated	Not found					1	1	1	1	1	1		50	2000	1950	http://plantsoftheworldonline.org/taxon/urn:lsid:ipni.org:names:171719-2
			Oenothera_drummondii	Hook.	Onagraceae	Oenothera	Herb	Cultivated	Tropical				1					1					0	https://npgsweb.ars-grin.gov/gringlobal/taxonomydetail.aspx?id=25526
			Oenothera_erythrosepala	Borbás	Onagraceae	Oenothera	Herb	Cultivated	Tropical								1				1200	2300	1100	https://npgsweb.ars-grin.gov/gringlobal/taxonomydetail.aspx?id=100525
			Oenothera_odorata	Jacq.	Onagraceae	Oenothera	Herb	Naturalised	Tropical					1				1			50	400	350	https://npgsweb.ars-grin.gov/gringlobal/taxonomydetail.aspx?id=25534
			Olea_europaea	L.	Oleaceae	Olea	Tree	Cultivated	Temperate	1		1					1	1	1	1	110	2600	2490	https://npgsweb.ars-grin.gov/gringlobal/taxonomydetail.aspx?id=25555
			Oncidium_sphacelatum	Lindl.	Orchidaceae	Oncidium	Herb	Cultivated	Not found				1	1		1					50	1000	950	http://plantsoftheworldonline.org/taxon/urn:lsid:ipni.org:names:323062-2
			Ophiopogon_planiscapus	Nakai	Asparagaceae	Ophiopogon	Herb	Cultivated	Temperate											1			0	https://npgsweb.ars-grin.gov/gringlobal/taxonomydetail.aspx?id=25789
		Opuntia stricta var. Dillenii	Opuntia_dillenii	(Ker Gawl.) Haw.	Cactaceae	Opuntia	Shrub	Cultivated	Tropical				1	1				1			50	400	350	https://npgsweb.ars-grin.gov/gringlobal/taxonomydetail.aspx?id=310427
			Origanum_majorana	L.	Lamiaceae	Origanum	Herb	Cultivated	Temperate								1				1200	1200	0	https://npgsweb.ars-grin.gov/gringlobal/taxonomydetail.aspx?id=25912
			Oryza_minuta	J.Presl	Poaceae	Oryza	Herb	Cultivated	Tropical							1	1				150	610	460	https://npgsweb.ars-grin.gov/gringlobal/taxonomydetail.aspx?id=26069
			Oryza_sativa	L.	Poaceae	Oryza	Herb	Cultivated	Tropical						1	1	1	1	1	1	50	2625	2575	http://plantsoftheworldonline.org/taxon/urn:lsid:ipni.org:names:316812-2
			Osmanthus_insularis	Koidz.	Oleaceae	Osmanthus	Tree	Cultivated	Temperate									1					0	http://plantsoftheworldonline.org/taxon/urn:lsid:ipni.org:names:610888-1
			Oxalis_deppei	Lodd. ex Sweet	Oxalidaceae	Oxalis	Herb	Naturalised	Cosmopolitan					1				1			50	400	350	http://plantsoftheworldonline.org/taxon/urn:lsid:ipni.org:names:374851-1
			Oxalis_lasiandra	Zucc.	Oxalidaceae	Oxalis	Herb	Cultivated	Cosmopolitan					1				1			50	400	350	http://plantsoftheworldonline.org/taxon/urn:lsid:ipni.org:names:375047-1
			Oxalis_stricta	L.	Oxalidaceae	Oxalis	Herb	Naturalised	Cosmopolitan			1	1			1							0	https://npgsweb.ars-grin.gov/gringlobal/taxonomydetail.aspx?id=26216
			Oxalis_tetraphylla	Cav.	Oxalidaceae	Oxalis	Herb	Cultivated	Cosmopolitan				1			1			1		50	400	350	https://npgsweb.ars-grin.gov/gringlobal/taxonomydetail.aspx?id=26217
		Randia longiflora	Oxyceros_longiflorus	(Lam.) T.Yamaz.	Rubiaceae	Oxyceros	Woody climber	Naturalised	Not found						1						50	400	350	http://plantsoftheworldonline.org/taxon/urn:lsid:ipni.org:names:758835-1
		Pachyrhizus angulatus	Pachyrhizus_erosus	(L.) Urb..	Fabaceae	Pachyrhizus	Herbaceous climber	Cultivated	Tropical				1	1	1	1					1200	1200	0	https://npgsweb.ars-grin.gov/gringlobal/taxonomydetail.aspx?id=26286
			Paeonia_suffruticosa		Paeoniaceae	Paeonia	Herb	Cultivated	Temperate							1				1	2900	3300	400	https://npgsweb.ars-grin.gov/gringlobal/taxonomydetail.aspx?id=26332
			Paliurus_spina-christi	Mill.	Rhamnaceae	Paliurus	Tree	Cultivated	Temperate	1		1					1				800	1500	700	https://npgsweb.ars-grin.gov/gringlobal/taxonomydetail.aspx?id=26367
			Pandorea_jasminoides	(Lindl.) K.Schum.	Bignoniaceae	Pandorea	Woody climber	Cultivated	Tropical		1						1	1			1400	1400	0	https://npgsweb.ars-grin.gov/gringlobal/taxonomydetail.aspx?id=26424
			Panicum_maximum	Jacq.	Poaceae	Panicum	Herb	Cultivated	Cosmopolitan	1						1					400	1300	900	https://npgsweb.ars-grin.gov/gringlobal/taxonomydetail.aspx?id=447623
			Papaver_macrostomum	Boiss. & A.Huet	Papaveraceae	Papaver	Herb	Naturalised	Temperate										1	1	1500	2700	1200	https://npgsweb.ars-grin.gov/gringlobal/taxonomydetail.aspx?id=26687
			Papaver_nudicaule	L.	Papaveraceae	Papaver	Herb	Cultivated	Temperate				1			1		1		1	3800	3800	0	https://npgsweb.ars-grin.gov/gringlobal/taxonomydetail.aspx?id=26691
			Papaver_rhoeas	L.	Papaveraceae	Papaver	Herb	Cultivated	Temperate	1		1				1	1	1	1	1	300	1800	1500	https://npgsweb.ars-grin.gov/gringlobal/taxonomydetail.aspx?id=26703
			Papaver_somniferum	L.	Papaveraceae	Papaver	Herb	Cultivated	Temperate	1		1			1	1	1	1	1	1	1800	4268	2468	https://npgsweb.ars-grin.gov/gringlobal/taxonomydetail.aspx?id=406377
			Parnassia_ovata	Ledeb.	Celastraceae	Parnassia	Herb	Naturalised	Temperate			1						1			4573	4573	0	http://plantsoftheworldonline.org/taxon/urn:lsid:ipni.org:names:792118-1
		Parrya macrocarpa	Parrya_nudicaulis	(L.) Boiss.	Brassicaceae	Parrya	Herb	Naturalised	Temperate			1	1			1		1			3950	4573	623	https://npgsweb.ars-grin.gov/gringlobal/taxonomydetail.aspx?id=416451
			Parthenium_hysterophorus	L.	Asteraceae	Parthenium	Herb	Invasive	Tropical				1	1	1	1	1	1	1	1	50	2000	1950	https://npgsweb.ars-grin.gov/gringlobal/taxonomydetail.aspx?id=315278
			Paspalum_clandestinum	Swallen	Poaceae	Paspalum	Herb	Naturalised	Tropical					1		1					500	2600	2100	https://npgsweb.ars-grin.gov/gringlobal/taxonomydetail.aspx?id=412749
		Paspalum purpureum	Paspalum_racemosum	Lam..	Poaceae	Paspalum	Herb	Cultivated	Tropical					1		1					460	1460	1000	https://npgsweb.ars-grin.gov/gringlobal/taxonomydetail.aspx?id=26910
			Passiflora_quadrangularis	L.	Passifloraceae	Passiflora	Herbaceous climber	Cultivated	Tropical					1				1			50	400	350	https://npgsweb.ars-grin.gov/gringlobal/taxonomydetail.aspx?id=27001
			Passiflora_vespertilio	L.	Passifloraceae	Passiflora	Herbaceous climber	Cultivated	Tropical					1		1					1200	2000	800	https://npgsweb.ars-grin.gov/gringlobal/taxonomydetail.aspx?id=27015
			Pauia_belladonna	Deb & R.M.Dutta	Solanaceae	Pauia	Herb	Cultivated	Not found						1						1000	1500	500	http://plantsoftheworldonline.org/taxon/urn:lsid:ipni.org:names:817214-1
		Hibiscus cancellatus	Pavonia_cancellata	(L.) Cav..	Malvaceae	Pavonia	Herb	Cultivated	Not found					1				1			914	1524	610	http://plantsoftheworldonline.org/taxon/urn:lsid:ipni.org:names:1206146-2
			Pelargonium_graveolens	L.Her	Geraniaceae	Pelargonium	Herb	Cultivated	Tropical	1								1			50	400	350	https://npgsweb.ars-grin.gov/gringlobal/taxonomydetail.aspx?id=317549
			Pelargonium_hortorum		Geraniaceae	Pelargonium	Herb	Cultivated	Tropical									1	1				0	https://npgsweb.ars-grin.gov/gringlobal/taxonomydetail.aspx?id=405255
Setaria glauca	Pennisetum typhoides	Pennisetum americanum	Pennisetum_glaucum	(L.) R.Br..	Poaceae	Pennisetum	Herb	Cultivated	Tropical	1					1	1	1	1	1	1	50	2700	2650	https://npgsweb.ars-grin.gov/gringlobal/taxonomydetail.aspx?id=464256
		Piper brachystachyum	Peperomia_filiformis	Ruiz & Pav..	Piperaceae	Peperomia	Woody climber	Cultivated	Tropical					1				1			609	1524	915	http://plantsoftheworldonline.org/taxon/urn:lsid:ipni.org:names:678597-1
			Peperomia_pellucida	(L.) Kunth	Piperaceae	Peperomia	Herb	Naturalised	Tropical	1			1	1	1	1	1	1	1		50	2500	2450	https://npgsweb.ars-grin.gov/gringlobal/taxonomydetail.aspx?id=400106
			Persea_americana	Mill.	Lauraceae	Persea	Tree	Cultivated	Tropical				1	1		1					500	1500	1000	https://npgsweb.ars-grin.gov/gringlobal/taxonomydetail.aspx?id=27393
	Polygonum serrulatum	Persicaria salicifolia	Persicaria_decipiens	(R.Br.) K.L.Wilson.	Polygonaceae	Persicaria	Herb	Naturalised	Cosmopolitan	1	1	1			1			1	1				0	https://npgsweb.ars-grin.gov/gringlobal/taxonomydetail.aspx?id=409762
			Persicaria_limbata	(Meisn.) H.Hara	Polygonaceae	Persicaria	Herb	Naturalised	Cosmopolitan			1					1	1			200	200	0	https://www.iucnredlist.org/species/164188/120215726
		Tovara virginiana	Persicaria_virginiana	(L.) Gaertn..	Polygonaceae	Persicaria	Herb	Naturalised	Cosmopolitan				1		1				1		500	2000	1500	https://npgsweb.ars-grin.gov/gringlobal/taxonomydetail.aspx?id=416898
			Petrea_volubilis	L	Verbenaceae	Petrea	Woody climber	Cultivated	Tropical				1	1		1		1			250	250	0	https://npgsweb.ars-grin.gov/gringlobal/taxonomydetail.aspx?id=312891
			Petunia_axillaris	(Lam.) Britton, Sterns & Poggenb.	Solanaceae	Petunia	Herb	Cultivated	Tropical					1				1			1800	2500	700	https://npgsweb.ars-grin.gov/gringlobal/taxonomydetail.aspx?id=462920
			Petunia_hybrida	Vilm.	Solanaceae	Petunia	Herb	Cultivated	Tropical					1				1	1	1	50	2000	1950	https://npgsweb.ars-grin.gov/gringlobal/taxonomydetail.aspx?id=462920
			Petunia_nyctaginiflora	Juss.	Solanaceae	Petunia	Herb	Cultivated	Tropical					1				1			50	400	350	http://plantsoftheworldonline.org/taxon/urn:lsid:ipni.org:names:817263-1
			Phaseolus_coccineus	L.	Fabaceae	Phaseolus	Herbaceous climber	Cultivated	Tropical				1	1		1			1		50	400	350	https://npgsweb.ars-grin.gov/gringlobal/taxonomydetail.aspx?id=27563
			Phaseolus_vulgaris	L.	Fabaceae	Phaseolus	Herbaceous climber	Cultivated	Tropical				1	1		1	1	1	1	1	600	2370	1770	https://npgsweb.ars-grin.gov/gringlobal/taxonomydetail.aspx?id=27632
			Philodendron_giganteum	Schott	Araceae	Philodendron	Herb	Cultivated	Tropical					1				1			50	400	350	https://npgsweb.ars-grin.gov/gringlobal/taxonomydetail.aspx?id=27728
			Phleum_bertolonii	DC.	Poaceae	Phleum	Herb	Cultivated	Tropical	1		1				1					3000	3000	0	https://npgsweb.ars-grin.gov/gringlobal/taxonomydetail.aspx?id=410207
			Phlox_drummondii	Hook.	Polemoniaceae	Phlox	Herb	Cultivated	Temperate				1					1		1	50	400	350	https://npgsweb.ars-grin.gov/gringlobal/taxonomydetail.aspx?id=28035
			Phlox_paniculata	L.	Polemoniaceae	Phlox	Herb	Cultivated	Temperate				1						1		50	400	350	https://npgsweb.ars-grin.gov/gringlobal/taxonomydetail.aspx?id=401812
			Phoenix_dactylifera	L.	Arecaceae	Phoenix	Tree	Cultivated	Tropical			1						1			50	400	350	https://npgsweb.ars-grin.gov/gringlobal/taxonomydetail.aspx?id=28046
			Phyllanthus_amarus	Schumach. & Thonn.	Phyllanthaceae	Phyllanthus	Herb	Naturalised	Tropical				1	1			1	1	1		50	1000	950	https://npgsweb.ars-grin.gov/gringlobal/taxonomydetail.aspx?id=401814
			Phyllanthus_fraternus	G.L.Webster	Phyllanthaceae	Phyllanthus	Herb	Naturalised	Tropical							1	1		1		50	1800	1750	https://npgsweb.ars-grin.gov/gringlobal/taxonomydetail.aspx?id=423496
			Phyllanthus_niruri	L.	Phyllanthaceae	Phyllanthus	Herb	Naturalised	Tropical				1	1						1	50	1000	950	https://npgsweb.ars-grin.gov/gringlobal/taxonomydetail.aspx?id=28124
			Physalis_heterophylla	Nees	Solanaceae	Physalis	Herb	Naturalised	Cosmopolitan				1					1			50	1500	1450	https://npgsweb.ars-grin.gov/gringlobal/taxonomydetail.aspx?id=102417
			Physalis_longifolia	Nutt.	Solanaceae	Physalis	Herb	Invasive	Cosmopolitan				1							1	50	800	750	https://npgsweb.ars-grin.gov/gringlobal/taxonomydetail.aspx?id=316776
		Physalis micrantha	Physalis_minima	L.	Solanaceae	Physalis	Herb	Naturalised	Cosmopolitan				1	1			1	1	1	1	50	1800	1750	http://plantsoftheworldonline.org/taxon/urn:lsid:ipni.org:names:315309-2
			Phytolacca_americana		Phytolaccaceae	Phytolacca	Herb	Invasive	Cosmopolitan				1				1				1000	1800	800	https://npgsweb.ars-grin.gov/gringlobal/taxonomydetail.aspx?id=28252
			Pilea_picta	Herzog	Urticaceae	Pilea	Herb	Naturalised	Tropical					1		1							0	http://plantsoftheworldonline.org/taxon/urn:lsid:ipni.org:names:196331-2
			Pilea_serpyllifolia		Urticaceae	Pilea	Herb	Naturalised	Tropical					1				1					0	https://npgsweb.ars-grin.gov/gringlobal/taxonomydetail.aspx?id=28369
			Piper_betle	L.	Piperaceae	Piper	Woody climber	Cultivated	Tropical					1	1						50	400	350	http://plantsoftheworldonline.org/taxon/urn:lsid:ipni.org:names:680605-1
			Piper_nigrum	L.	Piperaceae	Piper	Woody climber	Cultivated	Tropical						1	1					400	2000	1600	https://npgsweb.ars-grin.gov/gringlobal/taxonomydetail.aspx?id=28589
		Pisum arvense	Pisum_sativum	L.	Fabaceae	Pisum	Herb	Cultivated	Temperate	1		1				1	1	1	1		304	3200	2896	https://npgsweb.ars-grin.gov/gringlobal/taxonomydetail.aspx?id=300472
			Plantago_ovata	Forssk.	Plantaginaceae	Plantago	Herb	Naturalised	Cosmopolitan	1		1			1				1				0	https://npgsweb.ars-grin.gov/gringlobal/taxonomydetail.aspx?id=28790
			Platanus_orientalis	L.	Platanaceae	Platanus	Tree	Cultivated	Temperate			1				1		1	1	1	400	2500	2100	https://npgsweb.ars-grin.gov/gringlobal/taxonomydetail.aspx?id=28803
			Platycodon_grandiflorus	(Jacq.) A.DC.	Campanulaceae	Platycodon	Herb	Cultivated	Temperate							1					2500	2500	0	https://npgsweb.ars-grin.gov/gringlobal/taxonomydetail.aspx?id=28819
		Coleus amboinicus	Plectranthus_amboinicus	(Lour.) Spreng.	Lamiaceae	Plectranthus	Herb	Cultivated	Tropical	1								1			50	400	350	https://npgsweb.ars-grin.gov/gringlobal/taxonomydetail.aspx?id=317147
		Coleus rotundifolius	Plectranthus_rotundifolius	(Poir.) Spreng.	Lamiaceae	Plectranthus	Herb	Cultivated	Tropical	1					1						50	200	150	https://npgsweb.ars-grin.gov/gringlobal/taxonomydetail.aspx?id=317408
			Pleioblastus_simonii	(Carrière) Nakai	Poaceae	Pleioblastus	Herb	Cultivated	Temperate						1						2500	3000	500	https://npgsweb.ars-grin.gov/gringlobal/taxonomydetail.aspx?id=315141
			Plumbago_indica	L.	Plumbaginaceae	Plumbago	Shrub	Cultivated	Cosmopolitan							1					610	610	0	https://npgsweb.ars-grin.gov/gringlobal/taxonomydetail.aspx?id=28877
Poa poophagorum	Poa pratensis var. Alpigena	Poa pratensis subsp. alpigena	Poa_alpigena	Lindm	Poaceae	Poa	Herb	Naturalised	Cosmopolitan			1	1			1	1	1	1		2500	4800	2300	https://npgsweb.ars-grin.gov/gringlobal/taxonomydetail.aspx?id=418909
		Poa nemoralis var. Ligulata	Poa_attenuata	Trin.	Poaceae	Poa	Herb	Naturalised	Cosmopolitan			1				1		1			4040	4550	510	https://npgsweb.ars-grin.gov/gringlobal/taxonomydetail.aspx?id=28914
			Polianthes_tuberosa	L.	Asparagaceae	Polianthes	Herb	Cultivated	Temperate				1					1			50	400	350	http://plantsoftheworldonline.org/taxon/urn:lsid:ipni.org:names:318009-2
			Polyalthia_longifolia	(Sonn.) Thwaites	Annonaceae	Polyalthia	Tree	Cultivated	Tropical						1	1		1			50	500	450	https://npgsweb.ars-grin.gov/gringlobal/taxonomydetail.aspx?id=29199
			Polygonum_aviculare	L.	Polygonaceae	Polygonum	Herb	Invasive	Temperate			1				1	1	1	1	1	2000	3800	1800	https://www.iucnredlist.org/species/203393/2764857
		Pomaderris apetala	Pomatoderris_apetala		Rhamnaceae	Pomatoderris	Shrub	Unknown	Not found		1					1					50	400	350	http://plantsoftheworldonline.org/taxon/urn:lsid:ipni.org:names:717982-1
			Populus_laurifolia	Ledeb.	Salicaceae	Populus	Tree	Cultivated	Temperate											1	1700	1800	100	https://npgsweb.ars-grin.gov/gringlobal/taxonomydetail.aspx?id=29395
		Populus rotundifolia	Populus_tremula	L.	Salicaceae	Populus	Tree	Cultivated	Temperate	1		1				1	1				1400	3050	1650	https://npgsweb.ars-grin.gov/gringlobal/taxonomydetail.aspx?id=29422
		Portulaca pilosa subsp. Grandiflora	Portulaca_grandiflora	Hook	Portulacaceae	Portulaca	Herbaceous climber	Cultivated	Tropical					1				1		1	50	2000	1950	https://npgsweb.ars-grin.gov/gringlobal/taxonomydetail.aspx?id=29451
		Portulaca parvula	Portulaca_halimoides	L.	Portulacaceae	Portulaca	Herb	Unknown	Tropical				1	1				1			50	400	350	https://npgsweb.ars-grin.gov/gringlobal/taxonomydetail.aspx?id=456845
			Portulaca_pilosa	L.	Portulacaceae	Portulaca	Herbaceous climber	Naturalised	Tropical				1	1		1		1	1		50	1400	1350	https://npgsweb.ars-grin.gov/gringlobal/taxonomydetail.aspx?id=417552
			Potamogeton_berchtoldii	Fieber	Potamogetonaceae	Potamogeton	Herb	Naturalised	Cosmopolitan			1	1			1				1	2700	2740	40	https://npgsweb.ars-grin.gov/gringlobal/taxonomydetail.aspx?id=460941
			Potamogeton_perfoliatus	L.	Potamogetonaceae	Potamogeton	Herb	Naturalised	Cosmopolitan	1	1	1	1					1	1	1	400	2000	1600	https://npgsweb.ars-grin.gov/gringlobal/taxonomydetail.aspx?id=417554
		Potentilla gelida	Potentilla_crantzii	(Crantz) Beck ex Fritsch	Rosaceae	Potentilla	Herb	Cultivated	Temperate			1						1		1	2800	4500	1700	https://npgsweb.ars-grin.gov/gringlobal/taxonomydetail.aspx?id=29475
			Potentilla_fragarioides	Willd. ex Schltdl.	Rosaceae	Potentilla	Herb	Naturalised	Temperate							1							0	https://npgsweb.ars-grin.gov/gringlobal/taxonomydetail.aspx?id=318633
			Potentilla_nivea	L.	Rosaceae	Potentilla	Herb	Naturalised	Temperate			1	1					1		1	3800	3800	0	https://npgsweb.ars-grin.gov/gringlobal/taxonomydetail.aspx?id=29509
			Primula_malacoides	Franch.	Primulaceae	Primula	Herb	Cultivated	Temperate						1	1		1			1800	3000	1200	https://npgsweb.ars-grin.gov/gringlobal/taxonomydetail.aspx?id=401829
			Primula_pulverulenta	Duthie	Primulaceae	Primula	Herb	Cultivated	Temperate									1			2439	2439	0	https://npgsweb.ars-grin.gov/gringlobal/taxonomydetail.aspx?id=29678
			Prosopis_chilensis	(Molina) Stuntz	Fabaceae	Prosopis	Shrub	Cultivated	Tropical					1		1		1			50	400	350	https://npgsweb.ars-grin.gov/gringlobal/taxonomydetail.aspx?id=29747
			Prunus_armeniaca	L.	Rosaceae	Prunus	Tree	Cultivated	Temperate							1	1	1	1	1	50	3000	2950	https://npgsweb.ars-grin.gov/gringlobal/taxonomydetail.aspx?id=29841
			Prunus_avium	(L.) L.	Rosaceae	Prunus	Tree	Cultivated	Temperate			1							1				0	https://npgsweb.ars-grin.gov/gringlobal/taxonomydetail.aspx?id=29844
			Prunus_cerasifera	Ehrh.	Rosaceae	Prunus	Tree	Naturalised	Temperate			1					1	1	1	1	1700	2100	400	https://npgsweb.ars-grin.gov/gringlobal/taxonomydetail.aspx?id=29860
			Prunus_cerasus	L.	Rosaceae	Prunus	Tree	Cultivated	Temperate			1				1		1	1	1	2100	3500	1400	http://plantsoftheworldonline.org/taxon/urn:lsid:ipni.org:names:30093848-2
			Prunus_davidiana	(Carri_re) Franch.	Rosaceae	Prunus	Tree	Cultivated	Temperate								1				2100	2700	600	https://npgsweb.ars-grin.gov/gringlobal/taxonomydetail.aspx?id=29882
			Prunus_domestica	L.	Rosaceae	Prunus	Tree	Cultivated	Temperate			1			1	1		1	1	1	1800	2500	700	http://plantsoftheworldonline.org/taxon/urn:lsid:ipni.org:names:30221374-2
Prunus amygdalus	Prunus davidiana	Amygdalus communis	Prunus_dulcis	(Mill.) D.A.Webb	Rosaceae	Prunus	Tree	Cultivated	Temperate							1			1	1	1700	2700	1000	https://npgsweb.ars-grin.gov/gringlobal/taxonomydetail.aspx?id=29890
			Prunus_padus	L.	Rosaceae	Prunus	Tree	Cultivated	Temperate	1		1				1		1			2286	3353	1067	https://npgsweb.ars-grin.gov/gringlobal/taxonomydetail.aspx?id=30057
			Prunus_persica	(L.) Batsch	Rosaceae	Prunus	Tree	Cultivated	Temperate						1	1	1	1	1	1	50	2800	2750	http://plantsoftheworldonline.org/taxon/urn:lsid:ipni.org:names:1212858-2
			Prunus_prostrata	Labill.	Rosaceae	Prunus	Shrub	Cultivated	Temperate	1		1						1	1	1	1700	2300	600	https://npgsweb.ars-grin.gov/gringlobal/taxonomydetail.aspx?id=30077
			Prunus_salicina	Lindl.	Rosaceae	Prunus	Tree	Cultivated	Temperate						1			1			1500	2000	500	https://npgsweb.ars-grin.gov/gringlobal/taxonomydetail.aspx?id=30091
			Pseudosasa_japonica	(Steud.) Makino	Poaceae	Pseudosasa	Shrub	Cultivated	Temperate			1	1			1							0	https://npgsweb.ars-grin.gov/gringlobal/taxonomydetail.aspx?id=30186
			Psophocarpus_tetragonolobus	(L.) DC.	Fabaceae	Psophocarpus	Herb	Cultivated	Tropical		1							1					0	http://plantsoftheworldonline.org/taxon/urn:lsid:ipni.org:names:515970-1
			Psychotria_nicobarica	Kurz	Rubiaceae	Psychotria	Shrub	Cultivated	Tropical												50	400	350	http://plantsoftheworldonline.org/taxon/urn:lsid:ipni.org:names:762788-1
			Pyrola_rotundifolia	L.	Ericaceae	Pyrola	Tree	Naturalised	Temperate			1	1		1				1		50	2500	2450	https://npgsweb.ars-grin.gov/gringlobal/taxonomydetail.aspx?id=430229
			Pyrostegia_venusta	(Ker Gawl.) Miers	Bignoniaceae	Pyrostegia	Woody climber	Cultivated	Tropical				1	1		1	1	1			200	1400	1200	https://npgsweb.ars-grin.gov/gringlobal/taxonomydetail.aspx?id=402034
			Pyrus_aucuparia	auct.	Rosaceae	Pyrus	Tree	Cultivated	Temperate			1						1			3658	3658	0	https://npgsweb.ars-grin.gov/gringlobal/taxonomydetail.aspx?id=460360
			Pyrus_baccata	hort. ex Hoffmanns.	Rosaceae	Pyrus	Tree	Cultivated	Temperate									1			1676	3506	1830	https://npgsweb.ars-grin.gov/gringlobal/taxonomydetail.aspx?id=320217
			Pyrus_communis	L.	Rosaceae	Pyrus	Tree	Cultivated	Temperate			1				1		1	1	1	50	2700	2650	https://npgsweb.ars-grin.gov/gringlobal/taxonomydetail.aspx?id=30474
			Pyrus_lindleyi	Rehder	Rosaceae	Pyrus	Tree	Cultivated	Temperate										1	1			0	https://npgsweb.ars-grin.gov/gringlobal/taxonomydetail.aspx?id=30607
			Pyrus_pyrifolia	(Burm.f.) Nakai	Rosaceae	Pyrus	Tree	Cultivated	Temperate							1		1		1	50	1400	1350	https://npgsweb.ars-grin.gov/gringlobal/taxonomydetail.aspx?id=30569
			Queenslandiella_hyalina	(Vahl) Ballard	Cyperaceae	Queenslandiella	Herb	Cultivated	Not found	1	1				1						50	400	350	https://www.iucnredlist.org/species/176906/7329230
		Quercus undulata	Quercus_benthamii	A.DC.	Fagaceae	Quercus	Tree	Cultivated	Temperate				1						1				0	https://www.iucnredlist.org/species/35961/2862268
			Quercus_dentata	Thunb.	Fagaceae	Quercus	Tree	Cultivated	Temperate							1					50	270	220	https://npgsweb.ars-grin.gov/gringlobal/taxonomydetail.aspx?id=30669
		Quercus prinus	Quercus_michauxii	Nutt.	Fagaceae	Quercus	Tree	Cultivated	Temperate				1						1				0	https://npgsweb.ars-grin.gov/gringlobal/taxonomydetail.aspx?id=70537
			Quercus_robur	L.	Fagaceae	Quercus	Tree	Cultivated	Temperate			1				1			1	1	1700	1900	200	https://npgsweb.ars-grin.gov/gringlobal/taxonomydetail.aspx?id=30739
			Quercus_rubra	L.	Fagaceae	Quercus	Tree	Cultivated	Temperate				1					1	1				0	https://npgsweb.ars-grin.gov/gringlobal/taxonomydetail.aspx?id=30744
			Ranunculus_aquatilis	L.	Ranunculaceae	Ranunculus	Herb	Naturalised	Cosmopolitan	1		1	1					1			3506	4725	1219	https://npgsweb.ars-grin.gov/gringlobal/taxonomydetail.aspx?id=30812
	Ranunculus trilobatus	Ranunculus chinensis	Ranunculus_cantoniensis	DC.	Ranunculaceae	Ranunculus	Herb	Naturalised	Cosmopolitan						1	1	1	1		1	50	3000	2950	https://npgsweb.ars-grin.gov/gringlobal/taxonomydetail.aspx?id=410465
			Ranunculus_hyperboreus	Rottb.	Ranunculaceae	Ranunculus	Herb	Naturalised	Cosmopolitan			1	1					1	1		3506	4573	1067	https://www.iucnredlist.org/species/64322180/67730642
		Ranunculus affinis	Ranunculus_pedatifidus	(R.Br.) Hultén	Ranunculaceae	Ranunculus	Herb	Unknown	Cosmopolitan									1			3353	3353	0	http://plantsoftheworldonline.org/taxon/urn:lsid:ipni.org:names:713466-1
			Ranunculus_pensylvanicus	L. f.	Ranunculaceae	Ranunculus	Herb	Unknown	Cosmopolitan				1		1						1200	1600	400	https://npgsweb.ars-grin.gov/gringlobal/taxonomydetail.aspx?id=456772
			Ranunculus_pulchellus	C.A.Mey.	Ranunculaceae	Ranunculus	Herb	Naturalised	Cosmopolitan							1	1	1	1	1	2300	5182	2882	http://plantsoftheworldonline.org/taxon/urn:lsid:ipni.org:names:713633-1
			Ranunculus_repens	L.	Ranunculaceae	Ranunculus	Herb	Cultivated	Cosmopolitan	1		1	1			1					300	2800	2500	https://npgsweb.ars-grin.gov/gringlobal/taxonomydetail.aspx?id=30841
		Raphanus sativus var. Caudatus	Raphanus_caudatus	L.	Brassicaceae	Raphanus	Herb	Cultivated	Temperate									1					0	https://npgsweb.ars-grin.gov/gringlobal/taxonomydetail.aspx?id=457323
			Ravenia_spectabilis	Engl.	Rutaceae	Ravenia	Tree	Cultivated	Not found					1					1		50	1000	950	https://npgsweb.ars-grin.gov/gringlobal/taxonomydetail.aspx?id=30900
			Rhododendron_obtusum	Hort. ex Wats.	Ericaceae	Rhododendron	Tree	Cultivated	Temperate						1						1500	2000	500	https://npgsweb.ars-grin.gov/gringlobal/taxonomydetail.aspx?id=31485
			Rhynchosia_tomentosa	(L.) Hook. & Arn.	Fabaceae	Rhynchosia	Herb	Naturalised	Tropical				1					1					0	https://npgsweb.ars-grin.gov/gringlobal/taxonomydetail.aspx?id=311373
		Cyperus kyllingia	Rhynchospora_colorata	(L.) H.Pfeiff.	Cyperaceae	Rhynchospora	Herb	Invasive	Cosmopolitan				1	1		1			1	1	400	1500	1100	https://npgsweb.ars-grin.gov/gringlobal/taxonomydetail.aspx?id=463620
			Rhynchospora_rugosa	(Vahl) Gale	Cyperaceae	Rhynchospora	Herb	Unknown	Cosmopolitan	1		1		1	1	1	1				1000	2660	1660	http://plantsoftheworldonline.org/taxon/urn:lsid:ipni.org:names:220626-2
			Ribes_nigrum	L.	Grossulariaceae	Ribes	Shrub	Cultivated	Temperate			1							1				0	https://npgsweb.ars-grin.gov/gringlobal/taxonomydetail.aspx?id=31845
			Ribes_rubrum	L.	Grossulariaceae	Ribes	Shrub	Cultivated	Temperate			1						1		1	2439	3506	1067	https://npgsweb.ars-grin.gov/gringlobal/taxonomydetail.aspx?id=31860
		Ribes grossularia	Ribes_uva-crispa	L.	Grossulariaceae	Ribes	Shrub	Cultivated	Temperate	1		1						1			2743	3506	763	https://npgsweb.ars-grin.gov/gringlobal/taxonomydetail.aspx?id=31874
			Ribes_vilmorinii	Jancz.	Grossulariaceae	Ribes	Shrub	Unknown	Temperate								1						0	https://npgsweb.ars-grin.gov/gringlobal/taxonomydetail.aspx?id=31880
			Richardia_scabra	L.	Rubiaceae	Richardia	Shrub	Naturalised	Not found				1	1				1			50	400	350	https://npgsweb.ars-grin.gov/gringlobal/taxonomydetail.aspx?id=31889
			Ricinus_communis	L.	Euphorbiaceae	Ricinus	Shrub	Naturalised	Tropical						1	1	1	1	1	1	50	2000	1950	https://npgsweb.ars-grin.gov/gringlobal/taxonomydetail.aspx?id=31896
			Rorippa_islandica	(Oeder) Borbás	Brassicaceae	Rorippa	Herb	Naturalised	Cosmopolitan			1							1	1	400	2000	1600	https://npgsweb.ars-grin.gov/gringlobal/taxonomydetail.aspx?id=105510
			Rosa_alba	L.	Rosaceae	Rosa	Shrub	Cultivated	Temperate										1				0	https://npgsweb.ars-grin.gov/gringlobal/taxonomydetail.aspx?id=32074
			Rosa_banksiae	R.Br.	Rosaceae	Rosa	Shrub	Cultivated	Temperate							1		1		1	500	2200	1700	https://npgsweb.ars-grin.gov/gringlobal/taxonomydetail.aspx?id=70574
		Rosa anserinaefolia	Rosa_beggeriana	Schrenk ex Fisch. & C.A.Mey.	Rosaceae	Rosa	Shrub	Cultivated	Temperate									1			3500	4500	1000	https://npgsweb.ars-grin.gov/gringlobal/taxonomydetail.aspx?id=5300
			Rosa_canina	L.	Rosaceae	Rosa	Shrub	Naturalised	Temperate	1		1						1			50	400	350	https://npgsweb.ars-grin.gov/gringlobal/taxonomydetail.aspx?id=5309
			Rosa_cathayensis	(Rehder & E.H.Wilson) L.H.Bailey	Rosaceae	Rosa	Shrub	Naturalised	Temperate									1					0	http://plantsoftheworldonline.org/taxon/urn:lsid:ipni.org:names:731996-1
			Rosa_centifolia	L.	Rosaceae	Rosa	Shrub	Cultivated	Temperate											1	50	400	350	https://npgsweb.ars-grin.gov/gringlobal/taxonomydetail.aspx?id=5315
			Rosa_corymbifera	Borkh.	Rosaceae	Rosa	Shrub	Naturalised	Temperate										1				0	https://npgsweb.ars-grin.gov/gringlobal/taxonomydetail.aspx?id=104805
			Rosa_damascena		Rosaceae	Rosa	Shrub	Cultivated	Temperate									1	1		50	400	350	https://npgsweb.ars-grin.gov/gringlobal/taxonomydetail.aspx?id=5328
			Rosa_eglanteria	Mill.	Rosaceae	Rosa	Shrub	Cultivated	Temperate			1						1		1			0	https://npgsweb.ars-grin.gov/gringlobal/taxonomydetail.aspx?id=32151
		Rosa lutea	Rosa_foetida	Herrm.	Rosaceae	Rosa	Shrub	Cultivated	Temperate										1	1			0	https://npgsweb.ars-grin.gov/gringlobal/taxonomydetail.aspx?id=5347
			Rosa_indica	L.	Rosaceae	Rosa	Shrub	Cultivated	Temperate						1			1	1		1400	1800	400	https://npgsweb.ars-grin.gov/gringlobal/taxonomydetail.aspx?id=454076
		Rosa brunonii	Rosa_moschata	Herrm.	Rosaceae	Rosa	Shrub	Cultivated	Temperate						1	1	1	1	1	1	600	2591	1991	https://npgsweb.ars-grin.gov/gringlobal/taxonomydetail.aspx?id=70582
			Rosa_odorata		Rosaceae	Rosa	Shrub	Cultivated	Temperate							1					1000	1500	500	https://npgsweb.ars-grin.gov/gringlobal/taxonomydetail.aspx?id=32120
			Rosa_roxburghii	Tratt.	Rosaceae	Rosa	Shrub	Cultivated	Temperate							1		1			500	2100	1600	https://npgsweb.ars-grin.gov/gringlobal/taxonomydetail.aspx?id=32149
			Rosa_rubiginosa	L.	Rosaceae	Rosa	Shrub	Cultivated	Temperate			1							1		50	400	350	https://npgsweb.ars-grin.gov/gringlobal/taxonomydetail.aspx?id=32151
			Rosa_sinica	L.	Rosaceae	Rosa	Shrub	Cultivated	Temperate									1			50	400	350	https://npgsweb.ars-grin.gov/gringlobal/taxonomydetail.aspx?id=5318
			Rosmarinus_officinalis	L.	Lamiaceae	Rosmarinus	Shrub	Cultivated	Temperate	1		1						1		1	50	400	350	https://npgsweb.ars-grin.gov/gringlobal/taxonomydetail.aspx?id=32207
			Roystonea_regia	(Kunth) O.F.Cook	Arecaceae	Roystonea	Tree	Cultivated	Tropical				1	1				1			50	400	350	https://npgsweb.ars-grin.gov/gringlobal/taxonomydetail.aspx?id=32237
			Rubia_albicaulis	Boiss.	Rubiaceae	Rubia	Herb	Unknown	Temperate											1	50	400	350	http://plantsoftheworldonline.org/taxon/urn:lsid:ipni.org:names:765180-1
			Rubus_rugosus	H.E.Weber	Rosaceae	Rubus	Shrub	Cultivated	Cosmopolitan			1				1	1				800	3000	2200	https://npgsweb.ars-grin.gov/gringlobal/taxonomydetail.aspx?id=32440
		Rubus moluccanus	Rubus_buergeri	Miq.	Rosaceae	Rubus	Woody climber	Unknown	Cosmopolitan							1					2100	2100	0	https://npgsweb.ars-grin.gov/gringlobal/taxonomydetail.aspx?id=32277
	Rubus irritans	Rubus purpureus	Rubus_conjungens	(Bab.) W.M.Rogers	Rosaceae	Rubus	Shrub	Naturalised	Cosmopolitan			1								1			0	https://npgsweb.ars-grin.gov/gringlobal/taxonomydetail.aspx?id=318501
			Rubus_fasciculatus	P.J.Müll.	Rosaceae	Rubus	Shrub	Naturalised	Cosmopolitan			1						1			1676	2500	824	http://plantsoftheworldonline.org/taxon/urn:lsid:ipni.org:names:736738-1
			Rubus_nobilis		Rosaceae	Rubus	Herb	Cultivated	Cosmopolitan							1	1	1	1		2000	3960	1960	http://plantsoftheworldonline.org/taxon/urn:lsid:ipni.org:names:738661-1
			Rubus_rosifolius	Sm.	Rosaceae	Rubus	Shrub	Cultivated	Cosmopolitan	1	1				1	1	1	1			50	2300	2250	https://npgsweb.ars-grin.gov/gringlobal/taxonomydetail.aspx?id=32436
			Rubus_saxatilis	L.	Rosaceae	Rubus	Shrub	Cultivated	Cosmopolitan			1						1	1		3353	3353	0	https://npgsweb.ars-grin.gov/gringlobal/taxonomydetail.aspx?id=32443
			Rubus_ulmifolius	Schott	Rosaceae	Rubus	Shrub	Invasive	Cosmopolitan	1		1							1	1	400	2300	1900	https://npgsweb.ars-grin.gov/gringlobal/taxonomydetail.aspx?id=313548
			Rudbeckia_bicolor	Nutt.	Asteraceae	Rudbeckia	Herb	Naturalised	Temperate				1					1					0	https://npgsweb.ars-grin.gov/gringlobal/taxonomydetail.aspx?id=424031
			Ruellia_ciliatiflora	Hook.	Acanthaceae	Ruellia	Herb	Cultivated	Temperate				1					1					0	https://npgsweb.ars-grin.gov/gringlobal/taxonomydetail.aspx?id=451280
			Ruellia_tuberosa	L.	Acanthaceae	Ruellia	Herb	Naturalised	Temperate					1		1	1	1		1	50	200	150	https://npgsweb.ars-grin.gov/gringlobal/taxonomydetail.aspx?id=32511
			Russelia_coccinea	(L.) Wettst.	Plantaginaceae	Russelia	Herb	Cultivated	Tropical				1					1			50	400	350	http://plantsoftheworldonline.org/taxon/urn:lsid:ipni.org:names:224641-2
			Saccharum_officinarum	L.	Poaceae	Saccharum	Herb	Cultivated	Tropical						1			1			50	1000	950	https://npgsweb.ars-grin.gov/gringlobal/taxonomydetail.aspx?id=32617
			Sagina_apetala	Ard.	Caryophyllaceae	Sagina	Herb	Naturalised	Temperate			1						1		1	400	1900	1500	http://plantsoftheworldonline.org/taxon/urn:lsid:ipni.org:names:156411-1
			Salix_acutifolia	Willd.	Salicaceae	Salix	Shrub	Cultivated	Temperate			1						1	1		1000	3500	2500	https://npgsweb.ars-grin.gov/gringlobal/taxonomydetail.aspx?id=32673
			Salix_aegyptiaca	L.	Salicaceae	Salix	Tree	Cultivated	Temperate											1	1700	1700	0	https://npgsweb.ars-grin.gov/gringlobal/taxonomydetail.aspx?id=316292
			Salix_alba	L.	Salicaceae	Salix	Tree	Cultivated	Temperate	1		1							1	1	1200	2000	800	https://npgsweb.ars-grin.gov/gringlobal/taxonomydetail.aspx?id=32674
			Salix_babylonica	L.	Salicaceae	Salix	Tree	Cultivated	Temperate						1	1	1	1	1	1	400	2000	1600	https://npgsweb.ars-grin.gov/gringlobal/taxonomydetail.aspx?id=32683
			Salix_daphnoides	Vill.	Salicaceae	Salix	Shrub	Cultivated	Temperate			1						1			1676	3048	1372	https://npgsweb.ars-grin.gov/gringlobal/taxonomydetail.aspx?id=32702
			Salix_excelsa	S.G.Gmel.	Salicaceae	Salix	Shrub	Cultivated	Temperate							1					2745	2745	0	https://npgsweb.ars-grin.gov/gringlobal/taxonomydetail.aspx?id=102724
			Salix_fragilis	Forssk.	Salicaceae	Salix	Shrub	Invasive	Temperate										1	1			0	https://npgsweb.ars-grin.gov/gringlobal/taxonomydetail.aspx?id=32711
			Salix_hastata	L.	Salicaceae	Salix	Shrub	Naturalised	Temperate			1	1					1			3048	4115	1067	https://npgsweb.ars-grin.gov/gringlobal/taxonomydetail.aspx?id=32718
			Salvia_azurea	Michx. ex Vahl	Lamiaceae	Salvia	Herb	Naturalised	Cosmopolitan				1					1					0	https://npgsweb.ars-grin.gov/gringlobal/taxonomydetail.aspx?id=317752
			Salvia_leucantha	Cav.	Lamiaceae	Salvia	Shrub	Naturalised	Cosmopolitan				1	1		1	1	1	1		1300	1700	400	https://npgsweb.ars-grin.gov/gringlobal/taxonomydetail.aspx?id=479331
			Salvia_officinalis	L.	Lamiaceae	Salvia	Herb	Cultivated	Cosmopolitan			1						1		1	50	400	350	https://npgsweb.ars-grin.gov/gringlobal/taxonomydetail.aspx?id=32950
			Sambucus_canadensis	L.	Adoxaceae	Sambucus	Shrub	Invasive	Temperate				1	1		1	1				200	1600	1400	https://npgsweb.ars-grin.gov/gringlobal/taxonomydetail.aspx?id=32983
			Sanguisorba_minor	Scop.	Rosaceae	Sanguisorba	Herb	Cultivated	Temperate	1		1						1					0	https://npgsweb.ars-grin.gov/gringlobal/taxonomydetail.aspx?id=300526
			Sanicula_europaea	L.	Apiaceae	Sanicula	Herb	Naturalised	Cosmopolitan			1						1			1067	2134	1067	https://npgsweb.ars-grin.gov/gringlobal/taxonomydetail.aspx?id=33032
			Sansevieria_cylindrica	Bojer ex Hook.	Asparagaceae	Sansevieria	Herb	Cultivated	Tropical	1								1			50	400	350	https://npgsweb.ars-grin.gov/gringlobal/taxonomydetail.aspx?id=33043
			Santalum_album	L.	Santalaceae	Santalum	Herb	Cultivated	Tropical		1							1	1		50	900	850	https://npgsweb.ars-grin.gov/gringlobal/taxonomydetail.aspx?id=33075
			Sapium_sebiferum	(L.) Roxb.	Euphorbiaceae	Sapium	Shrub	Naturalised	Tropical							1		1	1	1	50	1524	1474	https://npgsweb.ars-grin.gov/gringlobal/taxonomydetail.aspx?id=410718
			Saponaria_officinalis	L.	Caryophyllaceae	Saponaria	Herb	Cultivated	Temperate			1				1							0	https://npgsweb.ars-grin.gov/gringlobal/taxonomydetail.aspx?id=33108
			Sauropus_hirtellus	(F.Muell.) Airy Shaw	Phyllanthaceae	Sauropus	Shrub	Naturalised	Tropical		1					1							0	http://plantsoftheworldonline.org/taxon/urn:lsid:ipni.org:names:68766-3
		Saxifraga corymbosa	Saxifraga_granulata	L.	Saxifragaceae	Saxifraga	Herb	Invasive	Temperate	1		1							1				0	https://npgsweb.ars-grin.gov/gringlobal/taxonomydetail.aspx?id=423525
			Saxifraga_oppositifolia	L.	Saxifragaceae	Saxifraga	Herb	Naturalised	Temperate			1	1					1					0	https://npgsweb.ars-grin.gov/gringlobal/taxonomydetail.aspx?id=446593
			Saxifraga_stolonifera	Curtis	Saxifragaceae	Saxifraga	Herb	Naturalised	Temperate							1					3000	3700	700	https://npgsweb.ars-grin.gov/gringlobal/taxonomydetail.aspx?id=423527
		Carex hirtella	Scleria_hirtella	Sw.	Cyperaceae	Scleria	Herb	Unknown	Tropical	1			1	1			1				2900	4900	2000	http://plantsoftheworldonline.org/taxon/urn:lsid:ipni.org:names:329993-2
			Sclerocarpus_africanus	Jacq. ex Murray	Asteraceae	Sclerocarpus	Herb	Naturalised	Tropical	1							1	1	1	1	50	1200	1150	http://plantsoftheworldonline.org/taxon/urn:lsid:ipni.org:names:242967-1
			Scoparia_dulcis	L.	Plantaginaceae	Scoparia	Herb	Naturalised	Tropical					1	1	1	1	1	1	1	50	2300	2250	https://npgsweb.ars-grin.gov/gringlobal/taxonomydetail.aspx?id=33402
			Scrophularia_variegata	Rchb. ex Nyman	Scrophulariaceae	Scrophularia	Herb	Naturalised	Temperate									1					0	https://npgsweb.ars-grin.gov/gringlobal/taxonomydetail.aspx?id=419469
			Scutellaria_dependens	Maxim.	Lamiaceae	Scutellaria	Herb	Unknown	Cosmopolitan							1					2450	2450	0	http://plantsoftheworldonline.org/taxon/urn:lsid:ipni.org:names:741483-1
			Secale_cereale	L.f.	Poaceae	Secale	Herb	Invasive	Temperate			1						1	1		3800	3800	0	https://npgsweb.ars-grin.gov/gringlobal/taxonomydetail.aspx?id=317600
			Sedum_lineare	Thunb.	Crassulaceae	Sedum	Herb	Cultivated	Temperate									1			50	400	350	https://npgsweb.ars-grin.gov/gringlobal/taxonomydetail.aspx?id=406882
			Sedum_spectabile	Boreau	Crassulaceae	Sedum	Herb	Cultivated	Temperate							1					2370	2370	0	https://npgsweb.ars-grin.gov/gringlobal/taxonomydetail.aspx?id=411715
			Senecio_ligularia	Hook.f.	Asteraceae	Senecio	Herb	Naturalised	Cosmopolitan			1						1	1		2439	2743	304	https://npgsweb.ars-grin.gov/gringlobal/taxonomydetail.aspx?id=22060
			Senecio_spartioides	Torr. & A.Gray	Asteraceae	Senecio	Herb	Naturalised	Cosmopolitan				1			1					1000	3600	2600	https://npgsweb.ars-grin.gov/gringlobal/taxonomydetail.aspx?id=316823
			Senna_aciphylla	(Benth. ex A. Gray) Randell	Fabaceae	Senna	Tree	Unknown	Tropical		1							1					0	https://npgsweb.ars-grin.gov/gringlobal/taxonomydetail.aspx?id=406010
		Cassia floribunda	Senna_floribunda	(Cav.) H.S.Irwin & Barneby	Fabaceae	Senna	Shrub	Cultivated	Tropical				1		1	1	1	1	1		500	2200	1700	https://npgsweb.ars-grin.gov/gringlobal/taxonomydetail.aspx?id=100053
			Senna_fruticosa	(Mill.) H.S.Irwin & Barneby	Fabaceae	Senna	Shrub	Unknown	Tropical				1	1				1			50	400	350	https://npgsweb.ars-grin.gov/gringlobal/taxonomydetail.aspx?id=312632
			Senna_marilandica	(L.) Link	Fabaceae	Senna	Shrub	Cultivated	Tropical				1					1					0	https://npgsweb.ars-grin.gov/gringlobal/taxonomydetail.aspx?id=100061
			Senna_multiglandulosa	(Jacq.) H.S.Irwin & Barneby	Fabaceae	Senna	Shrub	Cultivated	Tropical				1	1				1					0	https://npgsweb.ars-grin.gov/gringlobal/taxonomydetail.aspx?id=100051
		Cassia obtusifolia	Senna_obtusifolia	(L.) H.S.Irwin & Barneby	Fabaceae	Senna	Herb	Invasive	Tropical				1	1				1	1	1	50	1800	1750	https://npgsweb.ars-grin.gov/gringlobal/taxonomydetail.aspx?id=100044
			Senna_pendula	(Willd.) H.S.Irwin & Barneby	Fabaceae	Senna	Shrub	Cultivated	Tropical	1	1		1	1				1			50	400	350	https://npgsweb.ars-grin.gov/gringlobal/taxonomydetail.aspx?id=404358
		Cassia spectabilis	Senna_spectabilis	(DC.) H.S.Irwin & Barneby	Fabaceae	Senna	Tree	Cultivated	Tropical				1	1		1		1			1270	1270	0	https://npgsweb.ars-grin.gov/gringlobal/taxonomydetail.aspx?id=313426
			Serissa_japonica	(Thunb.) Thunb.	Rubiaceae	Serissa	Shrub	Cultivated	Temperate								1	1			2400	2400	0	https://npgsweb.ars-grin.gov/gringlobal/taxonomydetail.aspx?id=102373
		Sesamum orientale	Sesamum_indicum	L.	Pedaliaceae	Sesamum	Herb	Cultivated	Tropical						1	1	1	1	1	1	50	2400	2350	https://npgsweb.ars-grin.gov/gringlobal/taxonomydetail.aspx?id=33749
			Setaria_megaphylla	(Steud.) T.Durand & Schinz	Poaceae	Setaria	Herb	Cultivated	Tropical	1								1			50	400	350	https://npgsweb.ars-grin.gov/gringlobal/taxonomydetail.aspx?id=33827
			Setaria_sphacelata	(Schumach.) Stapf & C.E.Hubb. ex Moss	Poaceae	Setaria	Herb	Naturalised	Tropical	1						1		1			50	1800	1750	https://npgsweb.ars-grin.gov/gringlobal/taxonomydetail.aspx?id=33844
		Potentilla cuneata	Sibbaldia_parviflora	Willd.	Rosaceae	Sibbaldia	Herb	Naturalised	Temperate			1				1	1	1	1	1	2400	4900	2500	http://plantsoftheworldonline.org/taxon/urn:lsid:ipni.org:names:741483-1
		Potentilla procumbens	Sibbaldia_procumbens	L.	Rosaceae	Sibbaldia	Herb	Naturalised	Temperate			1	1					1			2896	4268	1372	https://npgsweb.ars-grin.gov/gringlobal/taxonomydetail.aspx?id=33876
		Sida alba	Sida_spinosa	L.	Malvaceae	Sida	Shrub	Naturalised	Tropical	1			1	1		1		1	1	1	50	1830	1780	https://npgsweb.ars-grin.gov/gringlobal/taxonomydetail.aspx?id=33903
			Silene_armeria	L.	Caryophyllaceae	Silene	Herb	Cultivated	Temperate			1				1							0	https://npgsweb.ars-grin.gov/gringlobal/taxonomydetail.aspx?id=33927
		Lychnis coronaria	Silene_coronaria	(Desr.) Clairv. ex Rchb.	Caryophyllaceae	Silene	Herb	Cultivated	Temperate			1								1	1700	2600	900	https://npgsweb.ars-grin.gov/gringlobal/taxonomydetail.aspx?id=407951
		Silene tenuis	Silene_graminifolia	Otth	Caryophyllaceae	Silene	Herb	Naturalised	Temperate			1							1	1	2700	4100	1400	http://plantsoftheworldonline.org/taxon/urn:lsid:ipni.org:names:157445-1
	Silene duthiei	Lychnis brachypetala	Silene_songarica	(Fisch., C.A. Mey. & Avé-Lall.) Bocquet	Caryophyllaceae	Silene	Herb	Naturalised	Temperate									1	1		3658	5000	1342	https://npgsweb.ars-grin.gov/gringlobal/taxonomydetail.aspx?id=413554
	Lychnis apetala	Silene wahlbergella	Silene_uralensis	subsp. apetala (L.) Bocquet	Caryophyllaceae	Silene	Herb	Naturalised	Temperate			1	1					1	1	1	2800	4573	1773	https://npgsweb.ars-grin.gov/gringlobal/taxonomydetail.aspx?id=404294
			Sinapis_alba	L.	Brassicaceae	Sinapis	Herb	Naturalised	Temperate	1		1						1		1	50	400	350	https://npgsweb.ars-grin.gov/gringlobal/taxonomydetail.aspx?id=33963
		Smilax parvifolia	Smilax_domingensis	Willd.	Smilacaceae	Smilax	Woody climber	Unknown	Tropical				1	1				1			914	2439	1525	https://npgsweb.ars-grin.gov/gringlobal/taxonomydetail.aspx?id=457017
		Smilax macrophylla	Smilax_guianensis	Vitman	Smilacaceae	Smilax	Woody climber	Unknown	Tropical									1			50	609	559	http://plantsoftheworldonline.org/taxon/urn:lsid:ipni.org:names:541484-1
			Solanum_aculeatissimum	Jacq.	Solanaceae	Solanum	Shrub	Cultivated	Cosmopolitan	1				1		1	1				1500	1600	100	https://npgsweb.ars-grin.gov/gringlobal/taxonomydetail.aspx?id=100446
			Solanum_anguivi	Lam.	Solanaceae	Solanum	Shrub	Naturalised	Cosmopolitan	1					1	1	1	1	1	1	50	2300	2250	https://npgsweb.ars-grin.gov/gringlobal/taxonomydetail.aspx?id=310328
		Solanum hispidum	Solanum_asperolanatum	Ruiz & Pav.	Solanaceae	Solanum	Shrub	Unknown	Cosmopolitan					1				1	1		50	1500	1450	https://npgsweb.ars-grin.gov/gringlobal/taxonomydetail.aspx?id=462079
			Solanum_clavatum	Rusby	Solanaceae	Solanum	Shrub	Unknown	Cosmopolitan					1				1			50	400	350	https://indiabiodiversity.org/species/show/265860
			Solanum_ferox	L.	Solanaceae	Solanum	Shrub	Cultivated	Cosmopolitan						1						50	1000	950	https://npgsweb.ars-grin.gov/gringlobal/taxonomydetail.aspx?id=416240
			Solanum_glaucophyllum	Desf.	Solanaceae	Solanum	Shrub	Unknown	Cosmopolitan					1			1				1400	1400	0	https://npgsweb.ars-grin.gov/gringlobal/taxonomydetail.aspx?id=410406
			Solanum_jasminoides	J. Paxton	Solanaceae	Solanum	Herbaceous climber	Cultivated	Cosmopolitan					1			1	1	1		50	400	350	https://npgsweb.ars-grin.gov/gringlobal/taxonomydetail.aspx?id=409882
			Solanum_laxum	Spreng.	Solanaceae	Solanum	Shrub	Cultivated	Cosmopolitan					1		1					50	2300	2250	https://npgsweb.ars-grin.gov/gringlobal/taxonomydetail.aspx?id=409882
			Solanum_melongena	L.	Solanaceae	Solanum	Shrub	Cultivated	Cosmopolitan					1	1	1	1	1			50	2000	1950	https://npgsweb.ars-grin.gov/gringlobal/taxonomydetail.aspx?id=101312
			Solanum_myriacanthum	Dunal	Solanaceae	Solanum	Shrub	Unknown	Cosmopolitan				1	1	1		1				200	1500	1300	https://npgsweb.ars-grin.gov/gringlobal/taxonomydetail.aspx?id=314197
		Solanum jamesonii	Solanum_oblongifolium	Dunal	Solanaceae	Solanum	Shrub	Unknown	Cosmopolitan					1		1					2000	2000	0	https://www.iucnredlist.org/species/146117081/146117083
			Solanum_pseudocapsicum	L.	Solanaceae	Solanum	Shrub	Cultivated	Cosmopolitan				1	1		1	1	1	1	1	50	2800	2750	https://npgsweb.ars-grin.gov/gringlobal/taxonomydetail.aspx?id=101308
			Solanum_surattense	Burm. f.	Solanaceae	Solanum	Herb	Cultivated	Cosmopolitan			1		1				1	1	1	50	1500	1450	https://npgsweb.ars-grin.gov/gringlobal/taxonomydetail.aspx?id=401897
		Sonchus arvensis f. brachyotus	Sonchus_brachyotus	DC.	Asteraceae	Sonchus	Herb	Cultivated	Temperate			1						1	1	1	50	2500	2450	https://npgsweb.ars-grin.gov/gringlobal/taxonomydetail.aspx?id=423550
			Sorbus_aucuparia	L.	Rosaceae	Sorbus	Tree	Cultivated	Temperate	1		1						1			2000	4000	2000	https://npgsweb.ars-grin.gov/gringlobal/taxonomydetail.aspx?id=310534
			Sorghum_arundinaceum	(Desv.) Stapf	Poaceae	Sorghum	Herb	Naturalised	Tropical	1						1		1			1200	1200	0	https://npgsweb.ars-grin.gov/gringlobal/taxonomydetail.aspx?id=454737
Sorghum vulgare	Sorghum roxburghii	Sorghum ceruum	Sorghum_bicolor	(L.) Moench	Poaceae	Sorghum	Herb	Cultivated	Tropical	1						1	1	1	1	1	50	1900	1850	https://npgsweb.ars-grin.gov/gringlobal/taxonomydetail.aspx?id=35092
		Sparganium ramosum	Sparganium_erectum	L.	Typhaceae	Sparganium	Herb	Naturalised	Temperate	1		1							1	1	50	1800	1750	https://npgsweb.ars-grin.gov/gringlobal/taxonomydetail.aspx?id=316417
			Spergula_arvensis	L.	Caryophyllaceae	Spergula	Herb	Invasive	Temperate	1		1				1	1	1	1	1	50	2450	2400	https://npgsweb.ars-grin.gov/gringlobal/taxonomydetail.aspx?id=35219
			Spergularia_diandra	(Guss.) Heldr.	Caryophyllaceae	Spergularia	Herb	Naturalised	Cosmopolitan	1		1						1			50	400	350	https://npgsweb.ars-grin.gov/gringlobal/taxonomydetail.aspx?id=35222
	Spermacoce latifolia	Borreria alata	Spermacoce_alata	Aubl.	Rubiaceae	Spermacoce	Herb	Naturalised	Not found					1	1	1	1				50	2000	1950	https://npgsweb.ars-grin.gov/gringlobal/taxonomydetail.aspx?id=316408
			Spermacoce_hispida	L.	Rubiaceae	Spermacoce	Herb	Naturalised	Not found		1				1	1	1	1	1		50	1500	1450	https://npgsweb.ars-grin.gov/gringlobal/taxonomydetail.aspx?id=451594
			Sphenodesme_pentandra	Jack	Lamiaceae	Sphenodesme	Woody climber	Cultivated	Not found						1						50	1000	950	http://plantsoftheworldonline.org/taxon/urn:lsid:ipni.org:names:864666-1
			Spinacia_oleracea	L.	Amaranthaceae	Spinacia	Herb	Cultivated	Temperate									1	1	1	50	2000	1950	https://npgsweb.ars-grin.gov/gringlobal/taxonomydetail.aspx?id=35256
			Spiraea_cantoniensis	Lour.	Rosaceae	Spiraea	Shrub	Cultivated	Temperate						1	1	1	1	1	1	200	2000	1800	https://npgsweb.ars-grin.gov/gringlobal/taxonomydetail.aspx?id=35276
			Spiraea_hypericifolia	L.	Rosaceae	Spiraea	Shrub	Cultivated	Temperate			1					1	1		1	3100	3100	0	https://npgsweb.ars-grin.gov/gringlobal/taxonomydetail.aspx?id=35293
		Sporobolus arabicus	Sporobolus_ioclados	(Trin.) Nees.	Poaceae	Sporobolus	Herb	Naturalised	Tropical	1										1	50	400	350	https://npgsweb.ars-grin.gov/gringlobal/taxonomydetail.aspx?id=103568
			Stachys_sylvatica	L.	Lamiaceae	Stachys	Herb	Naturalised	Cosmopolitan			1						1	1	1	1700	3000	1300	https://npgsweb.ars-grin.gov/gringlobal/taxonomydetail.aspx?id=407652
			Stachytarpheta_mutabilis	(Jacq.) Vahl	Verbenaceae	Stachytarpheta	Herb	Naturalised	Tropical				1	1					1		50	400	350	https://npgsweb.ars-grin.gov/gringlobal/taxonomydetail.aspx?id=403753
			Steirodiscus_tagetes	(L.) Schltr.	Asteraceae	Steirodiscus	Herb	Cultivated	Not found	1						1					2300	2300	0	https://npgsweb.ars-grin.gov/gringlobal/taxonomydetail.aspx?id=314310
			Strychnos_nux-vomica	L.	Loganiaceae	Strychnos	Herb	Cultivated	Tropical						1						50	200	150	https://npgsweb.ars-grin.gov/gringlobal/taxonomydetail.aspx?id=35851
		Potamogeton filiformis	Stuckenia_filiformis	(Pers.) Börner.	Potamogetonaceae	Stuckenia	Herb	Unknown	Not found			1	1			1	1			1	2000	4700	2700	https://npgsweb.ars-grin.gov/gringlobal/taxonomydetail.aspx?id=454696
		Sophora japonica	Styphnolobium_japonicum	(L.) Schott.	Fabaceae	Styphnolobium	Tree	Cultivated	Temperate											1	1700	1700	0	https://npgsweb.ars-grin.gov/gringlobal/taxonomydetail.aspx?id=314715
			Suaeda_microsperma	(C.A.Mey.) Fenzl	Amaranthaceae	Suaeda	Herb	Unknown	Cosmopolitan										1				0	http://plantsoftheworldonline.org/taxon/urn:lsid:ipni.org:names:167509-1
		Suaeda fruticosa	Suaeda_vermiculata	Forssk. ex J.F.Gmel..	Amaranthaceae	Suaeda	Herb	Unknown	Cosmopolitan	1								1			50	400	350	http://plantsoftheworldonline.org/taxon/urn:lsid:ipni.org:names:167589-1
		Aster laevis	Symphyotrichum_laeve	(L.) Á.Löve & D.Löve	Asteraceae	Symphyotrichum	Herb	Naturalised	Not found				1			1					2400	2400	0	https://npgsweb.ars-grin.gov/gringlobal/taxonomydetail.aspx?id=406893
		aster asperulus	Symphyotrichum_undulatum	(L.) G.L.Nesom	Asteraceae	Symphyotrichum	Herb	Unknown	Not found				1					1			2743	2743	0	https://npgsweb.ars-grin.gov/gringlobal/taxonomydetail.aspx?id=434324
			Syringa_vulgaris	L.	Oleaceae	Syringa	Shrub	Cultivated	Temperate			1							1	1	1700	1700	0	https://npgsweb.ars-grin.gov/gringlobal/taxonomydetail.aspx?id=36122
			Tamarindus_indica	L.	Fabaceae	Tamarindus	Tree	Cultivated	Tropical	1					1	1	1	1	1	1	50	1000	950	https://npgsweb.ars-grin.gov/gringlobal/taxonomydetail.aspx?id=36219
			Tectona_grandis	L.f.	Lamiaceae	Tectona	Tree	Cultivated	Tropical	1					1	1		1	1		50	1200	1150	https://npgsweb.ars-grin.gov/gringlobal/taxonomydetail.aspx?id=80123
			Telosma_cordata	(Burm. f.) Merr.	Apocynaceae	Telosma	Woody climber	Cultivated	Tropical											1	50	800	750	https://npgsweb.ars-grin.gov/gringlobal/taxonomydetail.aspx?id=80133
			Thlaspi_alpestre	Jacq.	Brassicaceae	Thlaspi	Herb	Naturalised	Temperate			1						1			4573	4573	0	https://npgsweb.ars-grin.gov/gringlobal/taxonomydetail.aspx?id=464865
		Thlaspi griffithianum	Thlaspi_caerulescens	J.Presl & C.Presl	Brassicaceae	Thlaspi	Herb	Naturalised	Temperate			1								1	3940	3940	0	https://npgsweb.ars-grin.gov/gringlobal/taxonomydetail.aspx?id=464862
			Thlaspi_montanum	L.	Brassicaceae	Thlaspi	Herb	Naturalised	Temperate			1			1			1		1	1500	2000	500	https://npgsweb.ars-grin.gov/gringlobal/taxonomydetail.aspx?id=455839
			Tibouchina_semidecandra	(Mart. & Schrank ex DC.) Cogn.	Melastomataceae	Tibouchina	Herb	Cultivated	Not found				1			1					50	400	350	https://npgsweb.ars-grin.gov/gringlobal/taxonomydetail.aspx?id=36653
			Tigridia_pavonia	(L.f.) DC.	Iridaceae	Tigridia	Herb	Cultivated	Tropical				1	1		1					50	400	350	https://npgsweb.ars-grin.gov/gringlobal/taxonomydetail.aspx?id=36666
			Tilia_cordata	Mill.	Malvaceae	Tilia	Tree	Cultivated	Temperate			1							1		2000	2500	500	https://npgsweb.ars-grin.gov/gringlobal/taxonomydetail.aspx?id=36675
		Tilia vulgaris	Tilia_europaea		Malvaceae	Tilia	Tree	Cultivated	Temperate			1						1	1				0	https://npgsweb.ars-grin.gov/gringlobal/taxonomydetail.aspx?id=36679
			Tilia_platyphyllos	Scop.	Malvaceae	Tilia	Tree	Cultivated	Temperate			1							1	1			0	https://npgsweb.ars-grin.gov/gringlobal/taxonomydetail.aspx?id=36695
			Tithonia_tagetiflora	Desf.	Asteraceae	Tithonia	Shrub	Naturalised	Tropical				1						1		50	400	350	http://plantsoftheworldonline.org/taxon/urn:lsid:ipni.org:names:255772-1
			Torenia_fournieri	Linden ex E. Fourn.	Linderniaceae	Torenia	Herb	Cultivated	Tropical								1	1	1		400	1200	800	https://npgsweb.ars-grin.gov/gringlobal/taxonomydetail.aspx?id=36758
			Trachycarpus_fortunei	(Hook.) H.Wendl.	Arecaceae	Trachycarpus	Tree	Cultivated	Temperate							1		1			800	1000	200	https://npgsweb.ars-grin.gov/gringlobal/taxonomydetail.aspx?id=36786
			Trachyspermum_roxburghianum	(DC.) H. Wolff	Apiaceae	Trachyspermum	Herb	Cultivated	Tropical									1					0	https://npgsweb.ars-grin.gov/gringlobal/taxonomydetail.aspx?id=406695
			Tradescantia_virginiana	L.	Commelinaceae	Tradescantia	Herb	Cultivated	Not found				1			1							0	https://npgsweb.ars-grin.gov/gringlobal/taxonomydetail.aspx?id=36812
		Zebrina pendula	Tradescantia_zebrina	Bosse	Commelinaceae	Tradescantia	Herb	Invasive	Not found				1					1			50	400	350	https://npgsweb.ars-grin.gov/gringlobal/taxonomydetail.aspx?id=319763
			Tragopogon_dubius	Scop.	Asteraceae	Tragopogon	Herb	Naturalised	Temperate			1				1			1	1	100	1500	1400	https://npgsweb.ars-grin.gov/gringlobal/taxonomydetail.aspx?id=104595
		Tragopogon sinuatum	Tragopogon_porrifolius	L.	Asteraceae	Tragopogon	Herb	Cultivated	Temperate	1		1							1		50	400	350	https://npgsweb.ars-grin.gov/gringlobal/taxonomydetail.aspx?id=36817
		Trapa maximowiczii	Trapa_incisa	Siebold & Zucc.	Lythraceae	Trapa	Herb	Unknown	Temperate						1						50	400	350	https://npgsweb.ars-grin.gov/gringlobal/taxonomydetail.aspx?id=101633
			Trifolium_alexandrinum	L.	Fabaceae	Trifolium	Herb	Cultivated	Temperate									1	1	1	400	800	400	https://npgsweb.ars-grin.gov/gringlobal/taxonomydetail.aspx?id=40161
			Trifolium_campestre	Schreb.	Fabaceae	Trifolium	Herb	Naturalised	Temperate	1		1								1	50	400	350	https://npgsweb.ars-grin.gov/gringlobal/taxonomydetail.aspx?id=40189
			Trifolium_dubium	Sibth.	Fabaceae	Trifolium	Herb	Cultivated	Temperate	1		1				1		1	1	1	1700	3000	1300	https://npgsweb.ars-grin.gov/gringlobal/taxonomydetail.aspx?id=40219
			Trifolium_repens	L.	Fabaceae	Trifolium	Herb	Invasive	Temperate	1		1			1	1	1	1	1	1	50	2500	2450	https://npgsweb.ars-grin.gov/gringlobal/taxonomydetail.aspx?id=300625
			Trifolium_tomentosum	L.	Fabaceae	Trifolium	Herb	Naturalised	Temperate	1		1						1	1	1	400	1200	800	https://npgsweb.ars-grin.gov/gringlobal/taxonomydetail.aspx?id=300629
			Trigonella_foenum-graecum	L.	Fabaceae	Trigonella	Herb	Cultivated	Temperate			1				1		1	1	1	400	1524	1124	https://npgsweb.ars-grin.gov/gringlobal/taxonomydetail.aspx?id=40421
		Loranthus ligustrinus	Tripodanthus_acutifolius	(Ruiz & Pav.) Tiegh..	Loranthaceae	Tripodanthus	Shrub	Unknown	Not found					1				1			609	1219	610	https://www.iucnredlist.org/species/163032881/163032883
		Trisetum sikkimense	Trisetum_flavescens	(L.) P.Beauv.	Poaceae	Trisetum	Herb	Unknown	Temperate	1		1				1					2590	3350	760	https://npgsweb.ars-grin.gov/gringlobal/taxonomydetail.aspx?id=40517
			Triticum_aestivum	L.	Poaceae	Triticum	Herb	Cultivated	Temperate						1	1	1	1	1	1	50	3000	2950	https://npgsweb.ars-grin.gov/gringlobal/taxonomydetail.aspx?id=410383
		Triticum dicoccum	Triticum_dicoccon	(Schrank) Schübl..	Poaceae	Triticum	Herb	Cultivated	Temperate									1			50	400	350	https://npgsweb.ars-grin.gov/gringlobal/taxonomydetail.aspx?id=314587
			Triumfetta_rhomboidea	Jacq.	Malvaceae	Triumfetta	Shrub	Naturalised	Tropical	1					1	1	1	1	1	1	50	2700	2650	https://npgsweb.ars-grin.gov/gringlobal/taxonomydetail.aspx?id=40661
			Triumfetta_tomentosa	Bojer ex Bouton	Malvaceae	Triumfetta	Herb	Naturalised	Tropical	1						1					150	760	610	https://npgsweb.ars-grin.gov/gringlobal/taxonomydetail.aspx?id=40663
			Tropaeolum_majus	L.	Tropaeolaceae	Tropaeolum	Herbaceous climber	Cultivated	Tropical					1		1		1	1		1980	1980	0	https://npgsweb.ars-grin.gov/gringlobal/taxonomydetail.aspx?id=40686
	Ulmus androssowii var. Virgata	Ulmus chumlia	Ulmus_androssowii	(C.K. Schneid.) P.H. Huang	Ulmaceae	Ulmus	Tree	Cultivated	Temperate								1	1	1		1500	1600	100	https://npgsweb.ars-grin.gov/gringlobal/taxonomydetail.aspx?id=40818
			Utricularia_arenaria	A.DC.	Lentibulariaceae	Utricularia	Herb	Naturalised	Cosmopolitan	1								1			50	400	350	http://plantsoftheworldonline.org/taxon/urn:lsid:ipni.org:names:526594-1
			Utricularia_pubescens	Sm.	Lentibulariaceae	Utricularia	Herb	Naturalised	Cosmopolitan					1				1			50	400	350	https://www.iucnredlist.org/species/107424556/144008530
	Saponaria vaccaria	Vaccaria pyramidata	Vaccaria_hispanica	(Mill.) Rauschert	Caryophyllaceae	Vaccaria	Herb	Cultivated	Temperate	1		1						1	1	1	50	2000	1950	https://npgsweb.ars-grin.gov/gringlobal/taxonomydetail.aspx?id=480426
	Acacia nilotica	Acacia arabica	Vachellia_nilotica	(L.) P.J.H. Hurter & Mabb.	Fabaceae	Vachellia	Tree	Cultivated	Tropical	1							1	1	1	1	150	1500	1350	https://npgsweb.ars-grin.gov/gringlobal/taxonomydetail.aspx?id=465206
			Valeriana_dioica	L.	Caprifoliaceae	Valeriana	Herb	Naturalised	Temperate			1	1					1		1	3600	4200	600	https://npgsweb.ars-grin.gov/gringlobal/taxonomydetail.aspx?id=457069
		Valeriana dubia	Valeriana_officinalis	L.	Caprifoliaceae	Valeriana	Herb	Naturalised	Temperate			1						1		1	3000	4000	1000	https://npgsweb.ars-grin.gov/gringlobal/taxonomydetail.aspx?id=400139
			Vangueria_madagascariensis	J.F.Gmel.	Rubiaceae	Vangueria	Tree	Naturalised	Not found	1					1						50	400	350	https://npgsweb.ars-grin.gov/gringlobal/taxonomydetail.aspx?id=103314
			Verbascum_blattaria	L.	Scrophulariaceae	Verbascum	Herb	Cultivated	Temperate	1		1				1					360	2743	2383	https://npgsweb.ars-grin.gov/gringlobal/taxonomydetail.aspx?id=102317
			Verbena_bipinnatifida	Nutt.	Verbenaceae	Verbena	Herb	Naturalised	Tropical				1					1			50	400	350	https://npgsweb.ars-grin.gov/gringlobal/taxonomydetail.aspx?id=429702
			Verbena_rigida	Spreng.	Verbenaceae	Verbena	Herb	Cultivated	Tropical				1			1					1830	1830	0	https://npgsweb.ars-grin.gov/gringlobal/taxonomydetail.aspx?id=41169
			Vernicia_cordata	(Thunb.) Airy Shaw	Euphorbiaceae	Vernicia	Tree	Cultivated	Temperate							1					300	500	200	https://npgsweb.ars-grin.gov/gringlobal/taxonomydetail.aspx?id=320179
			Veronica_agrestis	L.	Plantaginaceae	Veronica	Herb	Naturalised	Tropical	1		1						1	1	1	1800	1800	0	https://npgsweb.ars-grin.gov/gringlobal/taxonomydetail.aspx?id=102201
			Veronica_hederifolia	L.	Plantaginaceae	Veronica	Herb	Naturalised	Tropical	1		1				1					50	400	350	https://npgsweb.ars-grin.gov/gringlobal/taxonomydetail.aspx?id=316861
			Veronica_macrostemon	Bunge	Plantaginaceae	Veronica	Herb	Unknown	Tropical									1			2500	3500	1000	https://npgsweb.ars-grin.gov/gringlobal/taxonomydetail.aspx?id=432912
			Veronica_persica	Poir.	Plantaginaceae	Veronica	Herb	Naturalised	Tropical							1	1	1	1	1	400	2400	2000	https://npgsweb.ars-grin.gov/gringlobal/taxonomydetail.aspx?id=80306
			Vicia_bithynica	(L.) L.	Fabaceae	Vicia	Herb	Unknown	Temperate	1		1								1	400	800	400	https://npgsweb.ars-grin.gov/gringlobal/taxonomydetail.aspx?id=41467
			Vicia_pallida	Hook. & Arn.	Fabaceae	Vicia	Herbaceous climber	Naturalised	Temperate					1					1		1500	3000	1500	https://npgsweb.ars-grin.gov/gringlobal/taxonomydetail.aspx?id=41546
			Vicia_sepium	L.	Fabaceae	Vicia	Herb	Invasive	Temperate			1						1	1				0	https://npgsweb.ars-grin.gov/gringlobal/taxonomydetail.aspx?id=41572
			Vigna_angularis	(Willd.) Ohwi & H.Ohashi	Fabaceae	Vigna	Herbaceous climber	Cultivated	Temperate								1	1			1500	2600	1100	https://npgsweb.ars-grin.gov/gringlobal/taxonomydetail.aspx?id=41598
	Phaseolus torosus	Phaseolus calcaratus	Vigna_umbellata	(Thunb.) Ohwi & H.Ohashi.	Fabaceae	Vigna	Herbaceous climber	Naturalised	Temperate							1	1	1	1		450	2100	1650	https://npgsweb.ars-grin.gov/gringlobal/taxonomydetail.aspx?id=41643
		Dolichos biflorus	Vigna_unguiculata	(L.) Walp.	Fabaceae	Vigna	Herb	Cultivated	Temperate	1					1		1	1	1		50	1829	1779	https://npgsweb.ars-grin.gov/gringlobal/taxonomydetail.aspx?id=41647
			Viola_cerasifolia	A. St.-Hil.	Violaceae	Viola	Herb	Naturalised	Cosmopolitan					1		1					50	2000	1950	https://npgsweb.ars-grin.gov/gringlobal/taxonomydetail.aspx?id=430927
			Viola_palustris	L.	Violaceae	Viola	Herb	Naturalised	Cosmopolitan	1		1	1						1				0	https://npgsweb.ars-grin.gov/gringlobal/taxonomydetail.aspx?id=317451
			Viola_patrinii	Ging.	Violaceae	Viola	Herb	Naturalised	Cosmopolitan									1		1	1219	3353	2134	https://npgsweb.ars-grin.gov/gringlobal/taxonomydetail.aspx?id=41737
			Viola_tricolor	L.	Violaceae	Viola	Herb	Naturalised	Cosmopolitan			1						1		1			0	https://npgsweb.ars-grin.gov/gringlobal/taxonomydetail.aspx?id=41789
			Vitis_vinifera	L.	Vitaceae	Vitis	Woody climber	Cultivated	Temperate	1		1				1		1	1	1	50	1800	1750	https://npgsweb.ars-grin.gov/gringlobal/taxonomydetail.aspx?id=41905
			Vittadinia_australis	A.Rich.	Asteraceae	Vittadinia	Herb	Cultivated	Not found		1					1					50	1900	1850	https://npgsweb.ars-grin.gov/gringlobal/taxonomydetail.aspx?id=401914
		Clerodendrum heterophyllum	Volkameria_heterophylla	Poir..	Lamiaceae	Volkameria	Shrub	Naturalised	Not found									1					0	http://plantsoftheworldonline.org/taxon/urn:lsid:ipni.org:names:77176755-1
			Wissadula_periplocifolia	(L.) Thwaites	Malvaceae	Wissadula	Shrub	Unknown	Tropical				1	1	1						50	1500	1450	http://plantsoftheworldonline.org/taxon/urn:lsid:ipni.org:names:1213890-2
		Wisteria chinensis	Wisteria_sinensis	(Sims) Sweet.	Fabaceae	Wisteria	Herb	Cultivated	Temperate							1		1		1	1500	2300	800	https://npgsweb.ars-grin.gov/gringlobal/taxonomydetail.aspx?id=42050
			Xanthium_pungens	Wallr.	Asteraceae	Xanthium	Herb	Naturalised	Cosmopolitan	1		1	1	1				1					0	https://npgsweb.ars-grin.gov/gringlobal/taxonomydetail.aspx?id=42072
			Xanthosoma_brasiliense	(Desf.) Engl.	Araceae	Xanthosoma	Herb	Cultivated	Not found					1		1					1700	1700	0	https://npgsweb.ars-grin.gov/gringlobal/taxonomydetail.aspx?id=42083
		Bracteantha bracteata	Xerochrysum_bracteatum	(Vent.) Tzvelev	Asteraceae	Xerochrysum	Herb	Cultivated	Not found		1					1					1450	2000	550	https://npgsweb.ars-grin.gov/gringlobal/taxonomydetail.aspx?id=424010
			Yucca_gloriosa	L.	Asparagaceae	Yucca	Herb	Cultivated	Temperate					1				1	1		50	400	350	https://npgsweb.ars-grin.gov/gringlobal/taxonomydetail.aspx?id=42154
			Zantedeschia_aethiopica	(L.) Spreng.	Araceae	Zantedeschia	Herb	Cultivated	Temperate	1						1		1		1			0	https://npgsweb.ars-grin.gov/gringlobal/taxonomydetail.aspx?id=42173
			Zea_mays	L.	Poaceae	Zea	Herb	Cultivated	Tropical				1	1	1	1	1	1	1	1	50	1800	1750	https://npgsweb.ars-grin.gov/gringlobal/taxonomydetail.aspx?id=42207
			Zehneria_scabra	Sond.	Cucurbitaceae	Zehneria	Herbaceous climber	Naturalised	Tropical	1						1		1			50	400	350	https://npgsweb.ars-grin.gov/gringlobal/taxonomydetail.aspx?id=459578
			Zephyranthes_candida	(Lindl.) Herb.	Amaryllidaceae	Zephyranthes	Herb	Cultivated	Tropical				1					1	1	1	600	2000	1400	https://npgsweb.ars-grin.gov/gringlobal/taxonomydetail.aspx?id=42224
			Zephyranthes_carinata	Herb.	Amaryllidaceae	Zephyranthes	Herb	Cultivated	Tropical				1		1	1	1	1	1		50	2450	2400	https://npgsweb.ars-grin.gov/gringlobal/taxonomydetail.aspx?id=42226
			Zephyranthes_citrina	Baker	Amaryllidaceae	Zephyranthes	Herb	Cultivated	Tropical				1	1				1	1		600	1000	400	https://npgsweb.ars-grin.gov/gringlobal/taxonomydetail.aspx?id=42227
		Zephyranthes grandiflora	Zephyranthes_minuta	(Kunth) D.Dietr..	Amaryllidaceae	Zephyranthes	Herb	Naturalised	Tropical									1	1		600	1000	400	https://npgsweb.ars-grin.gov/gringlobal/taxonomydetail.aspx?id=478152
			Zephyranthes_rosea	Lindl.	Amaryllidaceae	Zephyranthes	Herb	Cultivated	Tropical					1		1					2700	2700	0	https://npgsweb.ars-grin.gov/gringlobal/taxonomydetail.aspx?id=42238
			Zinnia_elegans	L.	Asteraceae	Zinnia	Herb	Cultivated	Tropical				1			1	1	1	1	1	50	2370	2320	https://npgsweb.ars-grin.gov/gringlobal/taxonomydetail.aspx?id=42258
			Sagittaria_latifolia	Willd.	Alismataceae	Sagittaria	Herb	Invasive	Tropical											1			0	https://www.cabi.org/isc/datasheet/109160	broadleaf arrowhead
			Alternanthera_caracasana	Kunth	Amaranthaceae	Alternanthera	Herb	Naturalised	Tropical											1			0	https://www.cabi.org/isc/datasheet/112157
			Buddleja_alternifolia	Maxim.	Scrophulariaceae	Buddleja	Tree	Naturalised	Tropical											1			0	https://www.cabi.org/isc/datasheet/112833
			Cyperus_fuscus	L.	Cyperaceae	Cyperus	Herb	Naturalised	Cosmopolitan											1			0	https://www.cabi.org/isc/datasheet/113749
			Digitalis_grandiflora	Mill.	Plantaginaceae	Digitalis	Herb	Naturalised	Cosmopolitan											1			0	https://www.cabi.org/isc/datasheet/113895
			Galium_palustre	L.	Rubiaceae	Galium	Herb	Invasive	Cosmopolitan											1			0	https://www.cabi.org/isc/datasheet/114480
			Nymphaea_mexicana	Zucc.	Nymphaeaceae	Nymphaea	Herb	Naturalised	Cosmopolitan											1			0	https://www.cabi.org/isc/datasheet/115822	yellow waterlily
			Philadelphus_pubescens	Loisel.	Hydrangeaceae	Philadelphus	Shrub	Invasive	Temperate											1			0	https://www.cabi.org/isc/datasheet/116256
			Potamogeton_trichoides	Cham. & Schltdl.	Potamogetonaceae	Potamogeton	Herb	Invasive	Cosmopolitan											1			0	https://www.cabi.org/isc/datasheet/116496
			Rumex_conglomeratus	Murray	Polygonaceae	Rumex	Herb	Invasive	Cosmopolitan											1			0	https://www.cabi.org/isc/datasheet/116805
			Sagina_procumbens	L.	Caryophyllaceae	Sagina	Herb	Naturalised	Temperate											1			0	https://www.cabi.org/isc/datasheet/116841
			Silene_schafta	J.G.Gmel. ex Hohen.	Caryophyllaceae	Silene	Herb	Naturalised	Temperate											1			0	https://www.cabi.org/isc/datasheet/117160
			Casuarina_equisetifolia	L.	Casuarinaceae	Casuarina	Tree	Naturalised	Not found											1			0	https://www.cabi.org/isc/datasheet/16718	casuarina
			Abutilon_theophrasti	Medik	Malvaceae	Abutilon	Herb	Invasive	Tropical											1			0	https://www.cabi.org/isc/datasheet/1987	velvet leaf
			Acacia_confusa	Merr	Fabaceae	Acacia	Tree	Unknown	Tropical									1					0	https://www.cabi.org/isc/datasheet/2191
			Euonymus_japonicus	Thunb.	Celastraceae	Euonymus	Shrub	Unknown	Tropical											1			0	https://www.cabi.org/isc/datasheet/23206	Japanese spindle tree
			Acacia_nilotica	(L.) Delile	Fabaceae	Acacia	Tree	Invasive	Tropical										1	1			0	https://www.cabi.org/isc/datasheet/2342	gum arabic tree
			Hedera_helix	L.	Araliaceae	Hedera	Herbaceous climber	Invasive	Tropical											1			0	https://www.cabi.org/isc/datasheet/26694	ivy
			Ipomoea_carnea	Jacq.	Convolvulaceae	Ipomoea	Shrub	Invasive	Tropical						1				1	1			0	https://www.cabi.org/isc/datasheet/28787
			Ligustrum_vulgare	L.	Oleaceae	Ligustrum	Shrub	Invasive	Temperate											1			0	https://www.cabi.org/isc/datasheet/30764	common privet
			Linaria_vulgaris	Mill.	Plantaginaceae	Linaria	Herb	Invasive	Not found											1			0	https://www.cabi.org/isc/datasheet/30828	common toadflax
			Lupinus_polyphyllus	Lindl.	Leguminosae	Lupinus	Herb	Invasive	Tropical											1			0	https://www.cabi.org/isc/datasheet/31710	garden lupin
			Myriophyllum_aquaticum	(Vell.) Verdc.	Haloragaceae	Myriophyllum	Herb	Invasive	Cosmopolitan											1			0	https://www.cabi.org/isc/datasheet/34939	parrot's feather
			Opuntia_stricta	(Haw.) Haw.	Cactaceae	Opuntia	Shrub	Invasive	Tropical											1			0	https://www.cabi.org/isc/datasheet/37728	erect prickly pear
			Parthenocissus_quinquefolia	(L.) Planch.	Vitaceae	Parthenocissus	Herbaceous climber	Unknown	Temperate											1			0	https://www.cabi.org/isc/datasheet/44676	Virginia creeper
			Amaranthus_retroflexus	L.	Amaranthaceae	Amaranthus	Herb	Invasive	Cosmopolitan											1			0	https://www.cabi.org/isc/datasheet/4652	redroot pigweed
			Toxicodendron_succedaneum	(L.) Kuntze	Anacardiaceae	Toxicodendron	Tree	Unknown	Temperate											1			0	https://www.cabi.org/isc/datasheet/47426	wax tree
			Rosa_multiflora	Thunb.	Rosaceae	Rosa	Shrub	Invasive	Temperate										1	1			0	https://www.cabi.org/isc/datasheet/47824	multiflora rose
			Senecio_vulgaris	L.	Asteraceae	Senecio	Herb	Invasive	Cosmopolitan											1			0	https://www.cabi.org/isc/datasheet/49571
			Amorpha_fruticosa	L.	Leguminosae	Amorpha	Shrub	Unknown	Temperate											1			0	https://www.cabi.org/isc/datasheet/5001	false indigo-bush
			Spiraea_prunifolia	Siebold & Zucc.	Rosaceae	Spiraea	Shrub	Cultivated	Temperate											1			0	https://www.cabi.org/isc/datasheet/51169
			Tamarix_parviflora	DC.	Tamaricaceae	Tamarix	Tree	Invasive	Temperate											1			0	https://www.cabi.org/isc/datasheet/52499	small-flower tamarisk
			Xanthium_spinosum	L.	Asteraceae	Xanthium	Herb	Invasive	Cosmopolitan											1			0	https://www.cabi.org/isc/datasheet/56863	bathurst burr
			Bauhinia_carronii	F.Muell.	Fabaceae	Bauhinia	Tree	Cultivated	Tropical		1							1					0	https://npgsweb.ars-grin.gov/gringlobal/taxonomydetail.aspx?id=418324
			Bauhinia_galpinii	N.E.Br.	Fabaceae	Bauhinia	Shrub	Unknown	Tropical	1								1					0	https://npgsweb.ars-grin.gov/gringlobal/taxonomydetail.aspx?id=6567
			Bauhinia_hookeri	F.Muell.	Fabaceae	Bauhinia	Tree	Unknown	Tropical		1							1					0	https://npgsweb.ars-grin.gov/gringlobal/taxonomydetail.aspx?id=451282
			Bauhinia_picta	(Kunth) DC.	Fabaceae	Bauhinia	Tree	Unknown	Tropical					1				1					0	https://npgsweb.ars-grin.gov/gringlobal/taxonomydetail.aspx?id=6587
			Beaucarnea_stricta	Lem.	Asparagaceae	Beaucarnea	Palm	Unknown	Not found				1					1					0	https://www.iucnredlist.org/species/136808327/137376219
			Brachychiton_acerifolius	(A.Cunn. ex G.Don) F.Muell.	Malvaceae	Brachychiton	Tree	Unknown	Not found		1							1					0	https://npgsweb.ars-grin.gov/gringlobal/taxonomydetail.aspx?id=101972
			Buxus_sempervirens	L.	Buxaceae	Buxus	Shrub	Cultivated	Tropical	1		1								1			0	https://npgsweb.ars-grin.gov/gringlobal/taxonomydetail.aspx?id=8212
			Caesalpinia_ferrea	C.Mart.	Fabaceae	Caesalpinia	Tree	Unknown	Tropical					1				1					0	http://www.flowersofindia.net/catalog/slides/Brazilian%20Ironwood.html
			Catalpa_bignonioides	Walter	Bignoniaceae	Catalpa	Tree	Unknown	Not found				1							1			0	https://npgsweb.ars-grin.gov/gringlobal/taxonomydetail.aspx?id=9581
			Catalpa_speciosa	(Warder ex Barney) Warder ex Engelm.	Bignoniaceae	Catalpa	Tree	Unknown	Not found				1							1			0	https://npgsweb.ars-grin.gov/gringlobal/taxonomydetail.aspx?id=9592
			Cercis_siliquastrum	L.	Leguminosae	Cercis	Tree	Unknown	Not found			1								1			0	https://npgsweb.ars-grin.gov/gringlobal/taxonomydetail.aspx?id=9945
		Chaenomeles lagenaria	Chaenomeles_speciosa	(Sweet) Nakai	Rosaceae	Chaenomeles	Shrub	Unknown	Not found											1			0	http://plantsoftheworldonline.org/taxon/urn:lsid:ipni.org:names:722128-1
		Godetia amoena	Clarkia_amoena	(Lehm.) A.Nelson & J.F.Macbr.	Onagraceae	Clarkia	Herb	Naturalised	Not found				1	1						1			0	http://plantsoftheworldonline.org/taxon/urn:lsid:ipni.org:names:59701-2
			Cleome_lutea	Hook.	Cleomaceae	Cleome	Herb	Naturalised	Tropical				1							1			0	https://npgsweb.ars-grin.gov/gringlobal/taxonomydetail.aspx?id=461451
		Conyza bipinnatifida	Conyza_abyssinica	Sch.Bip. ex A.Rich.	Asteraceae	Conyza	Herb	Naturalised	Tropical	1										1			0	http://plantsoftheworldonline.org/taxon/urn:lsid:ipni.org:names:197085-1
			Cuscuta_planiflora	Ten.	Convolvulaceae	Cuscuta	Herb	Naturalised	Tropical	1		1								1			0	https://npgsweb.ars-grin.gov/gringlobal/taxonomydetail.aspx?id=12688
			Datura_suaveolens	Brugmansia suaveolens	Solanaceae	Datura	Tree	Cultivated	Tropical					1			1						0	https://npgsweb.ars-grin.gov/gringlobal/taxonomydetail.aspx?id=102425
			Desmodium_torutosum	(Sw.) DC.	Fabaceae	Desmodium	Herb	Unknown	Temperate				1					1					0	https://www.cabi.org/isc/datasheet/18238
			Dianthus_caryophyllus	L.	Caryophyllaceae	Dianthus	Herb	Unknown	Temperate			1								1			0	http://plantsoftheworldonline.org/taxon/urn:lsid:ipni.org:names:153205-1
			Diplotaxis_muralis	(L.) DC.	Brassicaceae	Diplotaxis	Herb	Naturalised	Temperate	1		1								1			0	https://npgsweb.ars-grin.gov/gringlobal/taxonomydetail.aspx?id=319694
			Eleocharis_acicularis	(L.) Roem. & Schult.	Cyperaceae	Eleocharis	Herb	Naturalised	Cosmopolitan	1	1	1	1	1						1			0	https://npgsweb.ars-grin.gov/gringlobal/taxonomydetail.aspx?id=400176
			Eleocharis_parishii	Britton	Cyperaceae	Eleocharis	Herb	Naturalised	Cosmopolitan				1							1			0	https://npgsweb.ars-grin.gov/gringlobal/taxonomydetail.aspx?id=448133
			Epilobium_tetragonum	L.	Onagraceae	Epilobium	Herb	Naturalised	Temperate			1								1			0	https://www.iucnredlist.org/species/164349/5836260
			Erigeron_pulchellus	Michx.	Asteraceae	Erigeron	Herb	Naturalised	Cosmopolitan				1							1			0	https://npgsweb.ars-grin.gov/gringlobal/taxonomydetail.aspx?id=409132
			Fatsia_japonica	(Thunb.) Decne. & Planch.	Araliaceae	Fatsia	Shrub	Unknown	Not found											1			0	https://www.cabi.org/isc/datasheet/23918
			Forsythia_viridissima	Lindl.	Oleaceae	Forsythia	Shrub	Cultivated	Temperate											1			0	https://npgsweb.ars-grin.gov/gringlobal/taxonomydetail.aspx?id=311391
			Gaillardia_aristata	Pursh	Asteraceae	Gaillardia	Herb	Naturalised	Temperate				1							1			0	https://npgsweb.ars-grin.gov/gringlobal/taxonomydetail.aspx?id=70935
		Bambusa guadua	Guadua_angustifolia	Kunth	Poaceae	Guadua	Bamboo	Naturalised	Not found				1					1					0	https://npgsweb.ars-grin.gov/gringlobal/taxonomydetail.aspx?id=18043
			Gypsophila_muralis	L.	Caryophyllaceae	Gypsophila	Herb	Invasive	Temperate			1								1			0	https://www.cabi.org/isc/datasheet/114648
		Amaryllis vittata	Hippeastrum_vittatum	(L'Hér.) Herb.	Amaryllidaceae	Hippeastrum	Herb	Unknown	Not found					1						1			0	http://plantsoftheworldonline.org/taxon/urn:lsid:ipni.org:names:65185-1
			Humulus_lupulus	L.	Cannabaceae	Humulus	Herb	Cultivated	Not found	1		1	1						1	1			0	https://npgsweb.ars-grin.gov/gringlobal/taxonomydetail.aspx?id=19415
			Hyacinthus_orientalis	L.	Asparagaceae	Hyacinthus	Herb	Unknown	Not found											1			0	https://npgsweb.ars-grin.gov/gringlobal/taxonomydetail.aspx?id=19427
			Iris_reticulata	M.Bieb.	Iridaceae	Iris	Herb	Cultivated	Temperate											1			0	https://npgsweb.ars-grin.gov/gringlobal/taxonomydetail.aspx?id=20387
			Ixia_maculata	L.	Iridaceae	Ixia	Herb	Unknown	Not found	1										1			0	https://npgsweb.ars-grin.gov/gringlobal/taxonomydetail.aspx?id=20559
			Juglans_nigra	L.	Juglandaceae	Juglans	Tree	Cultivated	Temperate				1							1			0	https://npgsweb.ars-grin.gov/gringlobal/taxonomydetail.aspx?id=20762
			Laburnum_anagyroides	Medik.	Leguminosae	Laburnum	Tree	Cultivated	Not found			1								1			0	https://npgsweb.ars-grin.gov/gringlobal/taxonomydetail.aspx?id=21290
			Lagurus_ovatus	L.	Poaceae	Lagurus	Herb	Unknown	Not found	1		1								1			0	https://www.cabi.org/isc/datasheet/115105
			Laurus_nobilis	L.	Lauraceae	Laurus	Tree	Unknown	Not found	1		1								1			0	https://npgsweb.ars-grin.gov/gringlobal/taxonomydetail.aspx?id=21664
		Lavandula officinalis	Lavandula_angustifolia	Mill.	Lamiaceae	Lavandula	Shrub	Naturalised	Not found			1								1			0	https://npgsweb.ars-grin.gov/gringlobal/taxonomydetail.aspx?id=21677
			Lemna_minuta	Kunth	Araceae	Lemna	Herb	Invasive	Cosmopolitan				1							1			0	https://www.iucnredlist.org/species/64316939/67729952
			Ligustrum_ovalifolium	Hassk.	Oleaceae	Ligustrum	Tree	Cultivated	Temperate											1			0	https://npgsweb.ars-grin.gov/gringlobal/taxonomydetail.aspx?id=22089
			Linaria_dalmatica	(L.) Mill.	Plantaginaceae	Linaria	Herb	Cultivated	Not found			1								1			0	https://npgsweb.ars-grin.gov/gringlobal/taxonomydetail.aspx?id=102284
			Lygeum_spartum	Loefl. ex L.	Poaceae	Lygeum	Herb	Unknown	Not found	1		1								1			0	https://npgsweb.ars-grin.gov/gringlobal/taxonomydetail.aspx?id=22991
			Magnolia_kobus	DC.	Magnoliaceae	Magnolia	Tree	Cultivated	Temperate											1			0	https://npgsweb.ars-grin.gov/gringlobal/taxonomydetail.aspx?id=23113
			Magnolia_liliiflora	Desr.	Magnoliaceae	Magnolia	Shrub	Cultivated	Temperate											1			0	http://plantsoftheworldonline.org/taxon/urn:lsid:ipni.org:names:554759-1
		Adenocalymma alliaceum	Mansoa_alliacea	(Lam.) A.H.Gentry	Bignoniaceae	Mansoa	Shrub	Naturalised	Not found					1				1					0	https://npgsweb.ars-grin.gov/gringlobal/taxon/taxonomydetail?id=315387
			Matthiola_incana	(L.) R.Br.	Brassicaceae	Matthiola	Herb	Unknown	Temperate			1								1			0	https://npgsweb.ars-grin.gov/gringlobal/taxonomydetail.aspx?id=23480
			Myriophyllum_verticillatum	L.	Haloragaceae	Myriophyllum	Herb	Unknown	Cosmopolitan	1		1	1							1			0	https://npgsweb.ars-grin.gov/gringlobal/taxonomydetail.aspx?id=400098
		Nymphaea tuberosa	Nymphaea_odorata	(Paine) Wiersema & Hellq.	Nymphaeaceae	Nymphaea	Herb	Naturalised	Cosmopolitan											1			0	https://www.iucnredlist.org/species/64318950/67730237
		Laurus obovata	Ocotea_obovata	(Ruiz & Pav.) Mez	Lauraceae	Ocotea	Tree	Unknown	Not found					1						1			0	http://plantsoftheworldonline.org/taxon/urn:lsid:ipni.org:names:171798-2
		Oenothera hookeri	Oenothera_elata	Kunth	Onagraceae	Oenothera	Herb	Naturalised	Tropical				1							1			0	http://plantsoftheworldonline.org/taxon/urn:lsid:ipni.org:names:613687-1
			Ornithogalum_umbellatum	L.	Asparagaceae	Ornithogalum	Herb	Unknown	Not found	1		1								1			0	https://npgsweb.ars-grin.gov/gringlobal/taxonomydetail.aspx?id=26015
			Parthenocissus_tricuspidata	(Siebold & Zucc.) Planch.	Vitaceae	Parthenocissus	Shrub	Unknown	Temperate											1			0	https://npgsweb.ars-grin.gov/gringlobal/taxonomydetail.aspx?id=310629
			Phalaris_canariensis	L.	Poaceae	Phalaris	Herb	Naturalised	Temperate	1		1								1			0	https://npgsweb.ars-grin.gov/gringlobal/taxonomydetail.aspx?id=27517
			Philadelphus_confusus	Piper	Hydrangeaceae	Philadelphus	Shrub	Unknown	Temperate				1							1			0	http://plantsoftheworldonline.org/taxon/urn:lsid:ipni.org:names:192767-2
			Philadelphus_incanus	Koehne	Hydrangeaceae	Philadelphus	Shrub	Unknown	Temperate											1			0	https://npgsweb.ars-grin.gov/gringlobal/taxonomydetail.aspx?id=27744
			Pistacia_vera	L.	Anacardiaceae	Pistacia	Tree	Unknown	Temperate											1			0	https://npgsweb.ars-grin.gov/gringlobal/taxonomydetail.aspx?id=28655
			Platanus_occidentalis	L.	Platanaceae	Platanus	Tree	Cultivated	Temperate				1							1			0	https://npgsweb.ars-grin.gov/gringlobal/taxonomydetail.aspx?id=28802
			Polygonum_pacificum	Petrov ex Kom.	Polygonaceae	Polygonum	Herb	Unknown	Temperate											1			0	http://plantsoftheworldonline.org/taxon/urn:lsid:ipni.org:names:696185-1
			Populus_canadensis	Moench	Salicaceae	Populus	Tree	Cultivated	Temperate											1			0	http://plantsoftheworldonline.org/taxon/urn:lsid:ipni.org:names:776622-1
			Populus_caspica	(Bornm.) Bornm.	Salicaceae	Populus	Tree	Cultivated	Temperate			1								1			0	http://plantsoftheworldonline.org/taxon/urn:lsid:ipni.org:names:776631-1
			Populus_deltoides	Marshall	Salicaceae	Populus	Tree	Cultivated	Temperate				1							1			0	https://npgsweb.ars-grin.gov/gringlobal/taxonomydetail.aspx?id=29382
			Populus_euphratica	Oliv.	Salicaceae	Populus	Tree	Naturalised	Temperate	1										1			0	https://npgsweb.ars-grin.gov/gringlobal/taxonomydetail.aspx?id=29386
			Potamogeton_wrightii	Morong	Potamogetonaceae	Potamogeton	Herb	Naturalised	Cosmopolitan		1									1			0	https://www.iucnredlist.org/species/168779/6536671
		Gnaphalium spicatum	Pterocaulon_virgatum	(L.) DC.	Compositae	Pterocaulon	Herb	Naturalised	Not found				1	1						1			0	https://npgsweb.ars-grin.gov/gringlobal/taxonomydetail.aspx?id=455531
			Pyrus_ussuriensis	Maxim. ex Rupr.	Rosaceae	Pyrus	Tree	Cultivated	Temperate										1				0	https://npgsweb.ars-grin.gov/gringlobal/taxonomydetail.aspx?id=30607
			Ranunculus_asiaticus	L.	Ranunculaceae	Ranunculus	Herb	Cultivated	Cosmopolitan	1		1								1			0	https://npgsweb.ars-grin.gov/gringlobal/taxonomydetail.aspx?id=30814
			Rosa_chinensis	Jacq.	Rosaceae	Rosa	Shrub	Cultivated	Temperate											1			0	https://npgsweb.ars-grin.gov/gringlobal/taxonomydetail.aspx?id=5318
			Rudbeckia_laciniata	L.	Asteraceae	Rudbeckia	Herb	Invasive	Temperate				1							1			0	https://npgsweb.ars-grin.gov/gringlobal/taxonomydetail.aspx?id=32496
			Rumex_palustris	Sm.	Polygonaceae	Rumex	Herb	Unknown	Cosmopolitan			1								1			0	https://npgsweb.ars-grin.gov/gringlobal/taxonomydetail.aspx?id=417561
			Salix_viminalis	L.	Salicaceae	Salix	Shrub	Cultivated	Temperate			1							1	1			0	https://npgsweb.ars-grin.gov/gringlobal/taxonomydetail.aspx?id=32783
		Scutellaria teucriifolia	Scutellaria_elliptica	Muhl.	Lamiaceae	Scutellaria	Herb	Unknown	Cosmopolitan				1							1			0	http://plantsoftheworldonline.org/taxon/urn:lsid:ipni.org:names:30065124-2
		Cassia absus	Senna_insularis	(Britton & Rose) H.S.Irwin & Ba	Fabaceae	Senna	Shrub	Naturalised	Tropical				1					1					0	http://plantsoftheworldonline.org/taxon/urn:lsid:ipni.org:names:234502-2
		Cassia splendida	Senna_splendida	(Vogel) H.S.Irwin & Barneby	Fabaceae	Senna	Tree	Unknown	Tropical				1					1					0	http://plantsoftheworldonline.org/taxon/urn:lsid:ipni.org:names:911418-1
			Solanum_carolinense	L.	Solanaceae	Solanum	Herb	Invasive	Cosmopolitan				1		1								0	https://npgsweb.ars-grin.gov/gringlobal/taxonomydetail.aspx?id=100938
			Solanum_pseudo-capsicum	Ochoa	Solanaceae	Solanum	Herb	Cultivated	Cosmopolitan				1	1						1			0	https://npgsweb.ars-grin.gov/gringlobal/taxonomydetail.aspx?id=101308
			Sorbus_domestica	L.	Rosaceae	Sorbus	Tree	Unknown	Temperate	1		1								1			0	https://npgsweb.ars-grin.gov/gringlobal/taxonomydetail.aspx?id=35018
		Aster pilosus	Symphyotrichum_pilosum	(Willd.) G.L.Nesom	Asteraceae	Symphyotrichum	Herb	Unknown	Not found				1							1			0	http://plantsoftheworldonline.org/taxon/urn:lsid:ipni.org:names:981879-1
		Chrysanthemum parthenium	Tanacetum_parthenium	(L.) Sch.Bip.	Asteraceae	Tanacetum	Herb	Unknown	Temperate			1								1			0	https://www.iucnredlist.org/species/202993/2758453
			Teucrium_scordium	L.	Lamiaceae	Teucrium	Herb	Naturalised	Cosmopolitan	1		1								1			0	https://npgsweb.ars-grin.gov/gringlobal/taxonomydetail.aspx?id=430901
			Viburnum_opulus	L.	Adoxaceae	Viburnum	Shrub	Unknown	Temperate			1	1							1			0	https://npgsweb.ars-grin.gov/gringlobal/taxonomydetail.aspx?id=409945
			Vicia_narbonensis	L.	Fabaceae	Vicia	Herb	Unknown	Temperate	1		1								1			0	https://npgsweb.ars-grin.gov/gringlobal/taxonomydetail.aspx?id=41535
			Vitis_labruscana	L.H. Bailey	Vitaceae	Vitis	Woody climber	Cultivated	Temperate											1			0	http://plantsoftheworldonline.org/taxon/urn:lsid:ipni.org:names:60458947-2
		Vitis riparia	Vitis_vulpina	L.	Vitaceae	Vitis	Woody climber	Unknown	Temperate				1							1			0	http://plantsoftheworldonline.org/taxon/urn:lsid:ipni.org:names:69152-1
			Weigela_florida	(Bunge) A. DC.	Caprifoliaceae	Weigela	Shrub	Unknown	Not found											1			0	https://npgsweb.ars-grin.gov/gringlobal/taxonomydetail.aspx?id=42003
